# Supplementary material for: 2-[(Pyrimidin-2-yl­amino)­meth­yl]phenol
Source: Acta Crystallogr Sect E Struct Rep Online. 2011 Nov 12;67(Pt 12):o3258. doi: 10.1107/S1600536811046848 (PMC3238918; doi:10.1107/S1600536811046848)
Supplement: Supplementary file 1 [file e-67-o3258-sup1.cif]

##############################################################################
#                                                                            #
# This CIF contains the data in a paper accepted for publication in          #
# Acta Crystallographica Section E. It conforms to the requirements of       #
# Notes for Authors for Acta Crystallographica Section E, and has been       #
# peer reviewed under the auspices of the IUCr Commission on Journals.       #
#                                                                            #
# Full details of the Crystallographic Information File format               #
# are given in the paper "The Crystallographic Information File (CIF):       #
# a New Standard Archive File for Crystallography" by S. R. Hall, F. H.      #
# Allen and I. D. Brown [Acta Cryst. (1991), A47, 655-685].                  #
#                                                                            #
# The current version of the core CIF dictionary is obtainable from          #
# ftp://ftp.iucr.org/pub/cif_core.dic.                                       #
#                                                                            #
# Software is freely available for graphical display of the structure(s)     #
# in this CIF. For information consult the CIF software page                 #
# http://www.iucr.org/resources/cif/software.                                #
#                                                                            #
# This file may be used for bona fide research purposes within the           #
# scientific community so long as proper attribution is given to the journal # 
# article from which it was obtained.                                        #
#                                                                            #
##############################################################################
data_global
_audit_creation_method     SHELXL-97
_journal_date_recd_electronic     2011-11-04
_journal_date_accepted     2011-11-07
_journal_name_full     'Acta Crystallographica, Section E'
_journal_year     2011
_journal_volume     67
_journal_issue     12
_journal_page_first     o3258
_journal_page_last     o3258
_journal_paper_category     QO
_journal_coeditor_code     XU5383
_publ_contact_author
;
     Dr. Seik Weng Ng
     Department of Chemistry
     University of Malaya
     50603 Kuala Lumpur
     Malaysia
;
_publ_contact_author_email     seikweng@um.edu.my
_publ_contact_author_fax     '03 7967 4193'
_publ_contact_author_phone     '03 7967 6778'
_publ_section_title
;
2-[(Pyrimidin-2-ylamino)methyl]phenol
;
loop_
    _publ_author_name
    _publ_author_address
    'Xu, Jing'
;
Key Laboratory of Functional Inorganic Material Chemistry
Ministry of Education
Heilongjiang University
Harbin 150080
People's Republic of China
;
    'Gao, Shan'
;
Key Laboratory of Functional Inorganic Material Chemistry
Ministry of Education
Heilongjiang University
Harbin 150080
People's Republic of China
;
    'Ng, Seik Weng'
;
Department of Chemistry
University of Malaya
50603 Kuala Lumpur
Malaysia
and
Chemistry Department
Faculty of Science
King Abdulaziz University
PO Box 80203 Jeddah
Saudi Arabia
;
data_I
_audit_creation_method     SHELXL-97
_chemical_name_systematic
;
2-[(Pyrimidin-2-ylamino)methyl]phenol
;
_chemical_name_common     ?
_chemical_formula_moiety     'C11 H11 N3 O'
_chemical_formula_sum     'C11 H11 N3 O'
_chemical_formula_iupac     'C11 H11 N3 O'
_chemical_formula_weight     201.23
_chemical_melting_point     ?
_symmetry_cell_setting     monoclinic
_symmetry_space_group_name_H-M     'P 21/n'
_symmetry_space_group_name_Hall     '-P 2yn'
loop_
    _symmetry_equiv_pos_as_xyz
    'x, y, z'
    '-x+1/2, y+1/2, -z+1/2'
    '-x, -y, -z'
    'x-1/2, -y-1/2, z-1/2'
_cell_length_a     5.8625(4)
_cell_length_b     9.3610(7)
_cell_length_c     18.4058(13)
_cell_angle_alpha     90.00
_cell_angle_beta     95.208(2)
_cell_angle_gamma     90.00
_cell_volume     1005.92(12)
_cell_formula_units_Z     4
_cell_measurement_reflns_used     6005
_cell_measurement_theta_min     3.11
_cell_measurement_theta_max     27.44
_cell_measurement_temperature     293(2)
_exptl_crystal_description     prism
_exptl_crystal_colour     colorless
_exptl_crystal_size_max     0.22
_exptl_crystal_size_mid     0.17
_exptl_crystal_size_min     0.15
_exptl_crystal_density_diffrn     1.329
_exptl_crystal_density_meas     ?
_exptl_crystal_density_method     'not measured'
_exptl_crystal_F_000     424
_exptl_absorpt_coefficient_mu     0.089
_exptl_absorpt_correction_type     multi-scan
_exptl_absorpt_process_details     '(ABSCOR; Higashi, 1995)'
_exptl_absorpt_correction_T_min     0.9806
_exptl_absorpt_correction_T_max     0.9867
_diffrn_ambient_temperature     293(2)
_diffrn_radiation_type     MoK\a
_diffrn_radiation_wavelength     0.71073
_diffrn_radiation_source     'fine-focus sealed tube'
_diffrn_radiation_monochromator     graphite
_diffrn_measurement_device_type     'Rigaku R-AXIS RAPID IP'
_diffrn_measurement_method     '\w scan'
_diffrn_detector_area_resol_mean     ?
_diffrn_reflns_number     9626
_diffrn_reflns_av_R_equivalents     0.0301
_diffrn_reflns_av_sigmaI/netI     0.0252
_diffrn_reflns_theta_min     3.11
_diffrn_reflns_theta_max     27.44
_diffrn_reflns_theta_full     27.44
_diffrn_measured_fraction_theta_max     0.996
_diffrn_measured_fraction_theta_full     0.996
_diffrn_reflns_limit_h_min     -7
_diffrn_reflns_limit_h_max     6
_diffrn_reflns_limit_k_min     -12
_diffrn_reflns_limit_k_max     12
_diffrn_reflns_limit_l_min     -23
_diffrn_reflns_limit_l_max     23
_diffrn_standards_number     0
_diffrn_standards_interval_count     0
_diffrn_standards_interval_time     0
_diffrn_standards_decay_%     0
_reflns_number_total     2296
_reflns_number_gt     1476
_reflns_threshold_expression     I>2\s(I)
_refine_ls_structure_factor_coef     Fsqd
_refine_ls_matrix_type     full
_refine_ls_R_factor_all     0.0658
_refine_ls_R_factor_gt     0.0397
_refine_ls_wR_factor_gt     0.1150
_refine_ls_wR_factor_ref     0.1489
_refine_ls_goodness_of_fit_ref     1.121
_refine_ls_restrained_S_all     1.122
_refine_ls_number_reflns     2296
_refine_ls_number_parameters     144
_refine_ls_number_restraints     2
_refine_ls_hydrogen_treatment     mixed
_refine_ls_weighting_scheme     calc
_refine_ls_weighting_details
         'calc w=1/[\s^2^(Fo^2^)+(0.0796P)^2^+0.0340P] where P=(Fo^2^+2Fc^2^)/3'
_atom_sites_solution_hydrogens     geom
_atom_sites_solution_primary     direct
_atom_sites_solution_secondary     difmap
_refine_ls_shift/su_max     0.001
_refine_ls_shift/su_mean     0.001
_refine_diff_density_max     0.143
_refine_diff_density_min     -0.145
_refine_ls_extinction_method     none
_refine_ls_extinction_coef     ?
loop_
    _atom_type_symbol
    _atom_type_description
    _atom_type_scat_dispersion_real
    _atom_type_scat_dispersion_imag
    _atom_type_scat_source
    'C' 'C' 0.0033 0.0016
                         'International Tables Vol C Tables 4.2.6.8 and 6.1.1.4'
    'H' 'H' 0.0000 0.0000
                         'International Tables Vol C Tables 4.2.6.8 and 6.1.1.4'
    'N' 'N' 0.0061 0.0033
                         'International Tables Vol C Tables 4.2.6.8 and 6.1.1.4'
    'O' 'O' 0.0106 0.0060
                         'International Tables Vol C Tables 4.2.6.8 and 6.1.1.4'
_computing_data_collection     'RAPID-AUTO (Rigaku, 1998)'
_computing_cell_refinement     'RAPID-AUTO (Rigaku, 1998)'
_computing_data_reduction     'CrystalClear (Rigaku/MSC, 2002)'
_computing_structure_solution     'SHELXS97 (Sheldrick, 2008)'
_computing_structure_refinement     'SHELXL97 (Sheldrick, 2008)'
_computing_molecular_graphics     'X-SEED (Barbour, 2001)'
_computing_publication_material     'publCIF (Westrip, 2010)'
loop_
    _atom_site_type_symbol
    _atom_site_label
    _atom_site_fract_x
    _atom_site_fract_y
    _atom_site_fract_z
    _atom_site_U_iso_or_equiv
    _atom_site_adp_type
    _atom_site_calc_flag
    _atom_site_refinement_flags
    _atom_site_occupancy
    _atom_site_symmetry_multiplicity
    _atom_site_disorder_assembly
    _atom_site_disorder_group
    O O1 1.0476(2) 0.91985(13) 0.62203(7) 0.0630(4) Uani d D 1 1 . .
    N N1 0.5979(2) 0.67826(16) 0.53868(8) 0.0571(4) Uani d D 1 1 . .
    N N2 0.9251(2) 0.77099(14) 0.49494(7) 0.0534(4) Uani d . 1 1 . .
    N N3 0.7438(2) 0.55875(14) 0.44465(7) 0.0517(4) Uani d . 1 1 . .
    C C1 0.9836(3) 0.82174(16) 0.67131(9) 0.0488(4) Uani d . 1 1 . .
    C C2 1.1341(3) 0.79323(18) 0.73237(9) 0.0554(4) Uani d . 1 1 . .
    H H2 1.2718 0.8428 0.7393 0.066 Uiso calc R 1 1 . .
    C C3 1.0819(3) 0.69305(19) 0.78229(10) 0.0622(5) Uani d . 1 1 . .
    H H3 1.1850 0.6737 0.8225 0.075 Uiso calc R 1 1 . .
    C C4 0.8756(3) 0.62029(19) 0.77307(10) 0.0646(5) Uani d . 1 1 . .
    H H4 0.8405 0.5512 0.8066 0.078 Uiso calc R 1 1 . .
    C C5 0.7224(3) 0.65110(18) 0.71357(10) 0.0581(4) Uani d . 1 1 . .
    H H5 0.5827 0.6034 0.7081 0.070 Uiso calc R 1 1 . .
    C C6 0.7718(2) 0.75136(16) 0.66180(9) 0.0500(4) Uani d . 1 1 . .
    C C7 0.5997(3) 0.78265(19) 0.59729(9) 0.0580(4) Uani d . 1 1 . .
    H H7A 0.4480 0.7868 0.6143 0.070 Uiso calc R 1 1 . .
    H H7B 0.6329 0.8760 0.5779 0.070 Uiso calc R 1 1 . .
    C C8 0.7604(2) 0.66981(16) 0.49207(8) 0.0478(4) Uani d . 1 1 . .
    C C9 1.0801(3) 0.75831(19) 0.44642(10) 0.0574(4) Uani d . 1 1 . .
    H H9 1.1954 0.8266 0.4466 0.069 Uiso calc R 1 1 . .
    C C10 1.0780(3) 0.65013(19) 0.39651(9) 0.0593(5) Uani d . 1 1 . .
    H H10 1.1880 0.6432 0.3633 0.071 Uiso calc R 1 1 . .
    C C11 0.9034(3) 0.55172(19) 0.39818(9) 0.0550(4) Uani d . 1 1 . .
    H H11 0.8973 0.4766 0.3650 0.066 Uiso calc R 1 1 . .
    H H1O 1.000(4) 0.889(3) 0.5791(8) 0.117(9) Uiso d D 1 1 . .
    H H1N 0.501(3) 0.6073(14) 0.5417(10) 0.062(5) Uiso d D 1 1 . .
loop_
    _atom_site_aniso_label
    _atom_site_aniso_U_11
    _atom_site_aniso_U_22
    _atom_site_aniso_U_33
    _atom_site_aniso_U_12
    _atom_site_aniso_U_13
    _atom_site_aniso_U_23
    O1 0.0674(8) 0.0543(7) 0.0667(8) -0.0114(5) 0.0032(6) 0.0017(6)
    N1 0.0425(7) 0.0658(9) 0.0629(8) -0.0070(6) 0.0040(6) -0.0127(7)
    N2 0.0488(7) 0.0504(8) 0.0601(8) -0.0022(6) 0.0006(6) 0.0040(6)
    N3 0.0495(7) 0.0547(8) 0.0500(7) 0.0018(6) 0.0006(6) -0.0008(6)
    C1 0.0492(8) 0.0404(8) 0.0572(9) 0.0000(6) 0.0070(7) -0.0069(7)
    C2 0.0488(8) 0.0575(10) 0.0590(10) -0.0035(7) -0.0001(8) -0.0112(8)
    C3 0.0656(11) 0.0631(11) 0.0563(10) 0.0039(8) -0.0026(8) -0.0032(8)
    C4 0.0772(12) 0.0569(10) 0.0611(10) -0.0049(9) 0.0134(9) 0.0010(8)
    C5 0.0504(9) 0.0557(10) 0.0694(11) -0.0077(7) 0.0120(8) -0.0116(8)
    C6 0.0427(8) 0.0484(9) 0.0591(10) 0.0026(6) 0.0064(7) -0.0118(7)
    C7 0.0446(8) 0.0635(10) 0.0652(10) 0.0062(7) 0.0016(8) -0.0130(8)
    C8 0.0426(8) 0.0499(9) 0.0494(8) 0.0026(6) -0.0039(7) 0.0025(7)
    C9 0.0523(9) 0.0568(10) 0.0629(10) -0.0025(7) 0.0042(8) 0.0124(8)
    C10 0.0572(10) 0.0637(11) 0.0581(10) 0.0031(8) 0.0100(8) 0.0067(8)
    C11 0.0581(9) 0.0561(10) 0.0503(9) 0.0067(8) 0.0019(8) 0.0012(7)
loop_
    _geom_bond_atom_site_label_1
    _geom_bond_atom_site_label_2
    _geom_bond_site_symmetry_2
    _geom_bond_distance
    _geom_bond_publ_flag
    O1 C1 . 1.367(2) ?
    O1 H1O . 0.863(10) ?
    N1 C8 . 1.341(2) ?
    N1 C7 . 1.455(2) ?
    N1 H1N . 0.878(9) ?
    N2 C9 . 1.336(2) ?
    N2 C8 . 1.350(2) ?
    N3 C11 . 1.325(2) ?
    N3 C8 . 1.3552(19) ?
    C1 C2 . 1.390(2) ?
    C1 C6 . 1.402(2) ?
    C2 C3 . 1.367(2) ?
    C2 H2 . 0.9300 ?
    C3 C4 . 1.385(3) ?
    C3 H3 . 0.9300 ?
    C4 C5 . 1.382(3) ?
    C4 H4 . 0.9300 ?
    C5 C6 . 1.387(2) ?
    C5 H5 . 0.9300 ?
    C6 C7 . 1.515(2) ?
    C7 H7A . 0.9700 ?
    C7 H7B . 0.9700 ?
    C9 C10 . 1.367(2) ?
    C9 H9 . 0.9300 ?
    C10 C11 . 1.380(2) ?
    C10 H10 . 0.9300 ?
    C11 H11 . 0.9300 ?
loop_
    _geom_angle_atom_site_label_1
    _geom_angle_atom_site_label_2
    _geom_angle_atom_site_label_3
    _geom_angle_site_symmetry_1
    _geom_angle_site_symmetry_3
    _geom_angle
    _geom_angle_publ_flag
    C1 O1 H1O . . 107.4(18) ?
    C8 N1 C7 . . 123.78(14) ?
    C8 N1 H1N . . 119.7(12) ?
    C7 N1 H1N . . 115.0(12) ?
    C9 N2 C8 . . 116.03(14) ?
    C11 N3 C8 . . 116.12(14) ?
    O1 C1 C2 . . 118.23(14) ?
    O1 C1 C6 . . 121.74(14) ?
    C2 C1 C6 . . 120.03(15) ?
    C3 C2 C1 . . 120.70(15) ?
    C3 C2 H2 . . 119.7 ?
    C1 C2 H2 . . 119.7 ?
    C2 C3 C4 . . 120.10(16) ?
    C2 C3 H3 . . 120.0 ?
    C4 C3 H3 . . 120.0 ?
    C5 C4 C3 . . 119.47(17) ?
    C5 C4 H4 . . 120.3 ?
    C3 C4 H4 . . 120.3 ?
    C4 C5 C6 . . 121.60(16) ?
    C4 C5 H5 . . 119.2 ?
    C6 C5 H5 . . 119.2 ?
    C5 C6 C1 . . 118.05(15) ?
    C5 C6 C7 . . 120.21(15) ?
    C1 C6 C7 . . 121.74(15) ?
    N1 C7 C6 . . 114.25(13) ?
    N1 C7 H7A . . 108.7 ?
    C6 C7 H7A . . 108.7 ?
    N1 C7 H7B . . 108.7 ?
    C6 C7 H7B . . 108.7 ?
    H7A C7 H7B . . 107.6 ?
    N1 C8 N2 . . 118.73(14) ?
    N1 C8 N3 . . 116.33(14) ?
    N2 C8 N3 . . 124.93(15) ?
    N2 C9 C10 . . 123.37(16) ?
    N2 C9 H9 . . 118.3 ?
    C10 C9 H9 . . 118.3 ?
    C9 C10 C11 . . 116.19(16) ?
    C9 C10 H10 . . 121.9 ?
    C11 C10 H10 . . 121.9 ?
    N3 C11 C10 . . 123.36(16) ?
    N3 C11 H11 . . 118.3 ?
    C10 C11 H11 . . 118.3 ?
loop_
    _geom_torsion_atom_site_label_1
    _geom_torsion_atom_site_label_2
    _geom_torsion_atom_site_label_3
    _geom_torsion_atom_site_label_4
    _geom_torsion_site_symmetry_1
    _geom_torsion_site_symmetry_2
    _geom_torsion_site_symmetry_3
    _geom_torsion_site_symmetry_4
    _geom_torsion
    _geom_torsion_publ_flag
    O1 C1 C2 C3 . . . . -178.05(15) ?
    C6 C1 C2 C3 . . . . 2.4(2) ?
    C1 C2 C3 C4 . . . . -1.1(3) ?
    C2 C3 C4 C5 . . . . -0.8(3) ?
    C3 C4 C5 C6 . . . . 1.4(3) ?
    C4 C5 C6 C1 . . . . 0.0(2) ?
    C4 C5 C6 C7 . . . . -179.92(15) ?
    O1 C1 C6 C5 . . . . 178.65(14) ?
    C2 C1 C6 C5 . . . . -1.8(2) ?
    O1 C1 C6 C7 . . . . -1.5(2) ?
    C2 C1 C6 C7 . . . . 178.06(14) ?
    C8 N1 C7 C6 . . . . -74.7(2) ?
    C5 C6 C7 N1 . . . . -79.8(2) ?
    C1 C6 C7 N1 . . . . 100.33(18) ?
    C7 N1 C8 N2 . . . . -6.1(2) ?
    C7 N1 C8 N3 . . . . 174.43(14) ?
    C9 N2 C8 N1 . . . . -178.93(13) ?
    C9 N2 C8 N3 . . . . 0.4(2) ?
    C11 N3 C8 N1 . . . . 179.28(13) ?
    C11 N3 C8 N2 . . . . -0.1(2) ?
    C8 N2 C9 C10 . . . . -0.5(2) ?
    N2 C9 C10 C11 . . . . 0.2(2) ?
    C8 N3 C11 C10 . . . . -0.2(2) ?
    C9 C10 C11 N3 . . . . 0.2(2) ?
loop_
    _geom_hbond_atom_site_label_D
    _geom_hbond_atom_site_label_H
    _geom_hbond_atom_site_label_A
    _geom_hbond_site_symmetry_A
    _geom_hbond_distance_DH
    _geom_hbond_distance_HA
    _geom_hbond_distance_DA
    _geom_hbond_angle_DHA
    O1 H1o N2 . 0.860(10)
                        1.920(10)
                                2.761(2) 164(2)
    N1 H1n N3 3_666 0.880(10)
                            2.150(10)
                                    3.023(2) 176(2)
