# Supplementary material for: 2-[(Pyrimidin-2-yl­amino)­meth­yl]phenol
Source: Acta Crystallogr Sect E Struct Rep Online. 2011 Nov 12;67(Pt 12):o3258. doi: 10.1107/S1600536811046848 (PMC3238918; doi:10.1107/S1600536811046848)
Supplement: Supplementary file 2 [file e-67-o3258-Isup2.hkl]

# 
# h,k,l, Fc-squared, Fo-squared, sigma(Fo-squared) and status flag 
# 
data_I
_shelx_title '  P21/n' 
_shelx_refln_list_code          4 
_shelx_F_calc_maximum      109.63 
_exptl_crystal_F_000       424.00 
_reflns_d_resolution_high  0.7713 
 
loop_ 
 _symmetry_equiv_pos_as_xyz 
 'x, y, z' 
 '-x+1/2, y+1/2, -z+1/2' 
 '-x, -y, -z' 
 'x-1/2, -y-1/2, z-1/2' 
 
_cell_length_a     5.8625 
_cell_length_b     9.3610 
_cell_length_c    18.4058 
_cell_angle_alpha  90.000 
_cell_angle_beta   95.208 
_cell_angle_gamma  90.000 
 
_shelx_F_squared_multiplier     1.000 
 
loop_ 
 _refln_index_h 
 _refln_index_k 
 _refln_index_l 
 _refln_F_squared_calc 
 _refln_F_squared_meas 
 _refln_F_squared_sigma 
 _refln_observed_status 
   2   0   0      337.89      303.81      4.05 o 
   4   0   0        8.84        7.96      0.86 o 
   6   0   0      436.53      479.48      7.41 o 
   1   1   0       22.21       30.67      0.45 o 
   2   1   0     2632.55     2630.84     31.93 o 
   3   1   0      221.32      214.84      2.09 o 
   4   1   0      157.57      165.83      2.23 o 
   5   1   0       60.96       66.25      1.35 o 
   6   1   0       28.76       32.05      1.18 o 
   7   1   0        0.03        0.00      0.60 o 
   0   2   0    12018.27    12657.57    227.70 o 
   1   2   0     4075.76     4205.01     36.35 o 
   2   2   0      109.96      119.15      1.29 o 
   3   2   0      122.74      134.73      1.57 o 
   4   2   0       72.18       69.13      1.15 o 
   5   2   0       19.65       25.68      1.29 o 
   6   2   0       62.11       66.41      1.70 o 
   7   2   0       19.23       18.80      2.64 o 
   1   3   0      225.41      212.66      1.91 o 
   2   3   0      238.84      215.33      1.96 o 
   3   3   0        2.32        3.73      0.51 o 
   4   3   0        2.49        2.25      0.55 o 
   5   3   0        2.51        3.92      0.87 o 
   6   3   0       90.61       99.67      2.41 o 
   7   3   0        1.96        1.86      0.97 o 
   0   4   0        0.38        0.53      0.83 o 
   1   4   0       96.51       96.78      1.28 o 
   2   4   0        7.80       10.12      0.78 o 
   3   4   0      363.96      369.21      3.38 o 
   4   4   0       21.76       29.68      1.32 o 
   5   4   0       66.53       66.02      1.89 o 
   6   4   0        9.82       10.98      1.80 o 
   7   4   0        1.00       -0.07      0.75 o 
   1   5   0       25.99       32.95      0.90 o 
   2   5   0       91.79       88.55      1.42 o 
   3   5   0       22.35       23.00      1.02 o 
   4   5   0        0.00       -0.27      0.44 o 
   5   5   0        0.58        0.39      0.55 o 
   6   5   0        0.54        0.53      0.82 o 
   0   6   0       17.95       20.72      1.49 o 
   1   6   0        8.09        7.26      0.80 o 
   2   6   0       24.30       26.88      1.18 o 
   3   6   0       14.79       15.10      0.99 o 
   4   6   0        0.69        0.19      0.52 o 
   5   6   0        0.06        0.25      0.59 o 
   6   6   0        5.05        2.32      1.97 o 
   1   7   0      120.17      121.08      2.02 o 
   2   7   0       40.53       42.60      1.67 o 
   3   7   0        3.45        3.93      0.87 o 
   4   7   0        4.58        3.47      1.43 o 
   5   7   0        0.35        0.44      0.69 o 
   6   7   0        0.68        0.99      1.84 o 
   0   8   0      102.59      102.32      3.41 o 
   1   8   0       43.77       43.58      1.41 o 
   2   8   0       13.73       11.92      1.38 o 
   3   8   0       20.98       20.74      1.49 o 
   4   8   0        3.80        1.86      1.01 o 
   5   8   0        2.34        1.52      1.01 o 
   1   9   0        0.04       -0.29      0.65 o 
   2   9   0       31.17       34.24      1.60 o 
   3   9   0        0.88        1.36      1.11 o 
   4   9   0        1.16        1.30      0.89 o 
   5   9   0        4.45        2.15      1.49 o 
   0  10   0       36.99       46.83      3.37 o 
   1  10   0       16.85       19.21      1.70 o 
   2  10   0       26.96       28.50      1.68 o 
   3  10   0        0.02        0.02      0.63 o 
   4  10   0       15.00       15.21      1.89 o 
   1  11   0       12.52        5.77      2.90 o 
   2  11   0        0.02        0.09      0.73 o 
   3  11   0        1.84        0.91      1.19 o 
   0  12   0        7.76        2.70      2.69 o 
   1  12   0        0.68        0.14      0.93 o 
  -7   0   1        5.59        3.92      1.61 o 
  -5   0   1        4.41        5.50      1.05 o 
  -3   0   1      644.21      639.54      8.49 o 
  -1   0   1      968.27      869.33     16.54 o 
   1   0   1     6488.23     6713.06    147.41 o 
   3   0   1        7.20        5.39      0.89 o 
   5   0   1       17.88       18.17      1.15 o 
   7   0   1       21.56       24.17      1.80 o 
  -7   1   1        4.12        3.10      1.01 o 
  -6   1   1       25.44       30.54      1.26 o 
  -5   1   1      109.89      115.55      1.87 o 
  -4   1   1        0.00        0.09      0.37 o 
  -3   1   1        1.95        1.43      0.36 o 
  -2   1   1     1326.56     1235.92     10.35 o 
  -1   1   1     6247.97     6421.30     63.99 o 
   1   1   1      674.21      629.89     10.14 o 
   2   1   1      419.43      401.77      3.70 o 
   3   1   1       12.36       11.86      0.74 o 
   4   1   1       19.59       18.91      0.84 o 
   5   1   1       12.73       12.24      0.85 o 
   6   1   1       52.24       56.84      1.57 o 
   7   1   1       66.55       76.99      2.19 o 
  -7   2   1        1.02        0.21      0.73 o 
  -6   2   1        0.22        0.48      0.69 o 
  -5   2   1       17.91       18.55      1.16 o 
  -4   2   1       31.00       31.41      0.80 o 
  -3   2   1       18.02       22.35      0.72 o 
  -2   2   1      780.56      772.41      6.46 o 
  -1   2   1      457.91      384.13      3.18 o 
   0   2   1      179.36      140.24      1.34 o 
   1   2   1      546.35      539.23      5.43 o 
   2   2   1      269.02      224.54      1.90 o 
   3   2   1        2.50        2.79      1.04 o 
   4   2   1        3.88        2.71      0.88 o 
   5   2   1      179.39      186.79      2.52 o 
   6   2   1        3.31        3.61      0.82 o 
   7   2   1       13.37        9.74      2.41 o 
  -7   3   1        0.49        0.56      0.85 o 
  -6   3   1       10.43        9.33      1.00 o 
  -5   3   1       28.90       25.19      1.39 o 
  -4   3   1        0.40        0.88      0.56 o 
  -3   3   1       77.96       74.54      1.30 o 
  -2   3   1      280.51      266.93      2.51 o 
  -1   3   1       25.77       21.96      0.66 o 
   0   3   1        1.71        2.70      0.45 o 
   1   3   1       96.15       82.77      1.18 o 
   2   3   1        3.12        3.15      0.39 o 
   3   3   1      483.40      450.99      3.97 o 
   4   3   1        6.65        7.92      0.77 o 
   5   3   1        0.00        0.39      0.55 o 
   6   3   1       69.91       75.02      1.91 o 
   7   3   1        1.31        0.73      0.81 o 
  -7   4   1        2.22        0.62      1.20 o 
  -6   4   1       22.50       27.07      1.59 o 
  -5   4   1       30.62       32.26      1.43 o 
  -4   4   1       80.82       72.27      1.50 o 
  -3   4   1        6.22        6.63      0.97 o 
  -2   4   1      409.44      417.34      3.99 o 
  -1   4   1      362.52      328.01      3.30 o 
   0   4   1       93.33       79.09      1.38 o 
   1   4   1        0.89        0.59      0.38 o 
   2   4   1      180.78      168.00      1.96 o 
   3   4   1       79.73       85.27      1.32 o 
   4   4   1      214.27      215.05      2.58 o 
   5   4   1        2.15        3.22      0.86 o 
   6   4   1       16.18       19.13      1.33 o 
   7   4   1        1.59        1.78      1.43 o 
  -6   5   1        8.70        3.56      1.75 o 
  -5   5   1       39.01       34.97      1.92 o 
  -4   5   1       41.63       38.91      1.68 o 
  -3   5   1       17.30       16.01      0.83 o 
  -2   5   1       19.74       19.13      0.79 o 
  -1   5   1       33.88       31.06      1.01 o 
   0   5   1        8.81        7.68      0.57 o 
   1   5   1      112.67      120.23      1.69 o 
   2   5   1      116.48      105.33      1.71 o 
   3   5   1       18.78       20.27      0.99 o 
   4   5   1       18.79       19.37      1.14 o 
   5   5   1        9.28        5.97      1.74 o 
   6   5   1       10.06        7.39      1.31 o 
  -6   6   1        3.53        1.61      1.41 o 
  -5   6   1        6.34        3.43      1.33 o 
  -4   6   1        6.51        6.82      1.35 o 
  -3   6   1        8.56        9.38      0.84 o 
  -2   6   1       51.86       53.38      1.53 o 
  -1   6   1      237.56      227.41      2.91 o 
   0   6   1      310.69      299.63      3.19 o 
   1   6   1      167.40      171.65      2.23 o 
   2   6   1        2.13        1.64      0.52 o 
   3   6   1        7.58        5.02      0.76 o 
   4   6   1        0.42        0.39      0.49 o 
   5   6   1       38.96       38.36      1.70 o 
   6   6   1        0.83       -0.05      1.17 o 
  -6   7   1        2.67        1.26      1.05 o 
  -5   7   1        8.89        3.08      2.17 o 
  -4   7   1       21.80       21.18      1.48 o 
  -3   7   1       77.23       76.81      2.43 o 
  -2   7   1      106.34      106.61      2.00 o 
  -1   7   1      140.27      143.74      2.33 o 
   0   7   1      203.87      193.00      2.57 o 
   1   7   1       51.24       47.29      1.40 o 
   2   7   1       49.06       50.20      1.51 o 
   3   7   1        9.84        8.41      0.98 o 
   4   7   1        0.20       -0.05      0.49 o 
   5   7   1        4.58        1.85      1.27 o 
   6   7   1        5.58        3.80      4.45 o 
  -5   8   1       20.54       19.53      3.70 o 
  -4   8   1        7.20        2.14      1.44 o 
  -3   8   1       18.86       21.25      1.37 o 
  -2   8   1       50.47       52.23      1.51 o 
  -1   8   1       89.16       95.41      2.34 o 
   0   8   1       16.40       18.23      1.07 o 
   1   8   1      169.38      176.28      3.12 o 
   2   8   1        0.47        0.32      0.77 o 
   3   8   1        0.02       -0.54      0.78 o 
   4   8   1        2.51        1.95      0.93 o 
   5   8   1        0.52        0.29      0.78 o 
  -5   9   1        0.87        2.11      1.11 o 
  -4   9   1        1.29        0.16      0.54 o 
  -3   9   1       20.73       19.34      2.02 o 
  -2   9   1        9.37       10.40      1.14 o 
  -1   9   1       61.96       70.21      1.95 o 
   0   9   1      226.84      242.34      3.79 o 
   1   9   1       45.57       52.66      1.79 o 
   2   9   1       70.82       75.40      2.37 o 
   3   9   1        0.20        0.58      0.92 o 
   4   9   1        3.48        2.18      1.04 o 
   5   9   1        0.47       -0.02      1.38 o 
  -4  10   1        4.15        3.19      1.25 o 
  -3  10   1        0.01       -0.26      0.81 o 
  -2  10   1        7.06        7.63      1.34 o 
  -1  10   1        0.02        0.15      0.70 o 
   0  10   1       13.34       14.61      1.42 o 
   1  10   1       75.33       83.62      2.64 o 
   2  10   1        5.77        5.06      1.13 o 
   3  10   1        0.27        0.50      1.08 o 
   4  10   1        5.04        3.10      1.53 o 
  -3  11   1        3.15        2.94      1.28 o 
  -2  11   1        0.62        0.01      0.66 o 
  -1  11   1        0.48        0.47      0.92 o 
   0  11   1        0.80        0.91      0.98 o 
   1  11   1       20.35       20.52      2.34 o 
   2  11   1        1.92        0.12      0.71 o 
   3  11   1       33.43       47.20      2.45 o 
  -1  12   1        0.02        0.42      1.00 o 
   0  12   1        0.51        0.41      1.00 o 
   1  12   1       13.16        3.09      2.92 o 
  -6   0   2      264.61      286.67      5.22 o 
  -4   0   2       83.29       76.04      1.75 o 
  -2   0   2     1261.24     1164.63     17.17 o 
   2   0   2      263.85      233.62      3.31 o 
   4   0   2       25.29       25.36      1.12 o 
   6   0   2       36.55       47.77      1.85 o 
  -7   1   2        4.71        3.85      0.99 o 
  -6   1   2        7.95        8.45      0.81 o 
  -5   1   2        1.83        1.62      0.75 o 
  -4   1   2       14.91       15.58      0.63 o 
  -3   1   2       60.95       48.86      0.75 o 
  -2   1   2       23.81       22.16      0.72 o 
  -1   1   2        1.34        0.61      0.17 o 
   0   1   2     1322.03     1333.64     11.35 o 
   1   1   2      475.59      456.61      8.04 o 
   2   1   2        8.14        6.77      0.48 o 
   3   1   2      131.74      132.33      1.58 o 
   4   1   2       88.76       83.35      1.24 o 
   5   1   2       33.28       35.75      1.07 o 
   6   1   2        0.22       -0.05      0.55 o 
   7   1   2        4.75        4.30      1.25 o 
  -7   2   2        0.01        0.41      1.10 o 
  -6   2   2       85.69       90.46      2.04 o 
  -5   2   2       75.53       78.24      1.86 o 
  -4   2   2      199.61      207.67      2.10 o 
  -3   2   2      152.88      165.71      1.90 o 
  -2   2   2       19.59       21.44      0.95 o 
  -1   2   2     3753.05     3866.52     40.64 o 
   0   2   2        5.69        7.03      0.69 o 
   1   2   2     3979.42     4190.07     40.82 o 
   2   2   2     1271.16     1283.04     15.99 o 
   3   2   2        4.76        3.49      0.96 o 
   4   2   2        1.28        0.90      0.76 o 
   5   2   2       26.21       29.92      1.09 o 
   6   2   2        0.52        0.47      0.55 o 
   7   2   2       10.01        7.12      1.70 o 
  -7   3   2        9.40        8.97      2.46 o 
  -6   3   2       29.86       33.62      1.91 o 
  -5   3   2       60.30       56.01      1.38 o 
  -4   3   2        0.33        0.06      0.37 o 
  -3   3   2       46.54       40.96      1.10 o 
  -2   3   2      125.43      113.57      1.63 o 
  -1   3   2     1319.91     1289.80     12.55 o 
   0   3   2      406.57      404.42      3.56 o 
   1   3   2       68.15       65.98      0.84 o 
   2   3   2     1304.81     1337.47     22.12 o 
   3   3   2       26.01       28.46      0.66 o 
   4   3   2        2.75        2.57      0.75 o 
   5   3   2      129.50      129.44      3.61 o 
   6   3   2        3.27        4.48      0.74 o 
   7   3   2        1.47        0.56      1.27 o 
  -7   4   2        0.11        0.74      1.67 o 
  -6   4   2       27.77       27.56      1.77 o 
  -5   4   2        3.11        3.28      0.61 o 
  -4   4   2        0.39        1.51      0.71 o 
  -3   4   2       59.43       56.41      1.36 o 
  -2   4   2       54.40       59.06      1.27 o 
  -1   4   2        1.29        0.62      0.36 o 
   0   4   2      464.49      449.29      4.08 o 
   1   4   2      117.54       94.43      1.15 o 
   2   4   2       86.19       86.25      1.11 o 
   3   4   2       13.86       12.48      0.61 o 
   4   4   2       37.59       36.63      1.09 o 
   5   4   2       34.82       33.16      1.68 o 
   6   4   2        0.09       -0.15      0.67 o 
   7   4   2        0.09       -0.57      1.58 o 
  -6   5   2       14.79       12.16      4.58 o 
  -5   5   2       48.64       52.26      1.93 o 
  -4   5   2       51.85       41.62      1.41 o 
  -3   5   2        1.27        1.56      0.74 o 
  -2   5   2       88.50       85.87      1.53 o 
  -1   5   2        3.94        4.45      0.50 o 
   0   5   2        0.01        0.53      0.42 o 
   1   5   2       11.38        9.81      0.74 o 
   2   5   2       30.86       35.51      0.80 o 
   3   5   2       76.36       80.06      1.36 o 
   4   5   2       31.84       31.03      1.26 o 
   5   5   2        2.31        1.65      1.05 o 
   6   5   2       12.46        9.44      2.75 o 
  -6   6   2        0.60        0.49      0.88 o 
  -5   6   2        6.34        2.98      1.63 o 
  -4   6   2       81.30       78.48      2.14 o 
  -3   6   2       18.94       15.84      1.06 o 
  -2   6   2      176.62      183.29      2.56 o 
  -1   6   2       85.13       77.06      1.46 o 
   0   6   2       85.47       84.03      1.41 o 
   1   6   2      105.38      107.65      1.89 o 
   2   6   2        6.92        7.63      0.66 o 
   3   6   2        0.23        0.15      0.51 o 
   4   6   2       50.92       48.82      1.22 o 
   5   6   2       25.50       20.57      1.65 o 
   6   6   2        0.21        0.13      1.02 o 
  -6   7   2        9.58        5.08      2.52 o 
  -5   7   2        0.16        0.61      0.76 o 
  -4   7   2       11.00       11.70      1.35 o 
  -3   7   2       10.70       12.54      1.19 o 
  -2   7   2      107.21      110.17      2.09 o 
  -1   7   2       17.60       22.27      1.08 o 
   0   7   2       22.51       23.98      1.15 o 
   1   7   2       95.89       97.30      1.97 o 
   2   7   2        9.30        8.21      1.06 o 
   3   7   2        7.67        8.71      0.92 o 
   4   7   2        1.99        1.69      0.74 o 
   5   7   2        3.31        0.73      0.68 o 
   6   7   2        5.75        7.29      5.62 o 
  -5   8   2        3.68        1.90      1.27 o 
  -4   8   2       18.06       20.54      3.75 o 
  -3   8   2       22.04       26.86      1.31 o 
  -2   8   2       28.53       27.91      1.80 o 
  -1   8   2        0.22        0.12      0.51 o 
   0   8   2       11.20       10.28      1.05 o 
   1   8   2       87.49       92.74      2.31 o 
   2   8   2      231.35      237.26      3.77 o 
   3   8   2        4.76        2.59      0.83 o 
   4   8   2        0.99        1.11      0.70 o 
   5   8   2        3.11        2.57      3.03 o 
  -5   9   2        1.51        0.66      0.96 o 
  -4   9   2        5.89        4.69      1.64 o 
  -3   9   2        1.17        1.54      1.04 o 
  -2   9   2      125.25      137.50      2.71 o 
  -1   9   2       17.62       18.13      1.48 o 
   0   9   2       38.28       41.14      1.59 o 
   1   9   2       17.97       17.78      1.46 o 
   2   9   2       24.81       28.83      1.63 o 
   3   9   2       12.06       14.47      2.37 o 
   4   9   2        4.52        2.16      1.28 o 
  -4  10   2        5.66        3.94      1.46 o 
  -3  10   2        0.39       -0.22      0.85 o 
  -2  10   2        0.06        0.38      0.80 o 
  -1  10   2        0.00       -0.33      0.76 o 
   0  10   2       24.83       30.53      1.70 o 
   1  10   2      169.46      182.41      4.19 o 
   2  10   2       15.92       15.91      1.47 o 
   3  10   2       20.12       23.53      1.74 o 
   4  10   2        1.55        3.15      2.11 o 
  -3  11   2        1.30        1.17      1.23 o 
  -2  11   2        2.49        0.38      0.95 o 
  -1  11   2        0.85        0.23      0.90 o 
   0  11   2        0.11       -0.41      1.04 o 
   1  11   2       12.24       10.17      1.90 o 
   2  11   2        0.32        0.62      0.98 o 
   3  11   2        8.83        8.48      1.60 o 
  -1  12   2        0.12       -0.15      2.06 o 
   0  12   2        4.71        0.70      1.01 o 
  -7   0   3        0.77        0.13      1.54 o 
  -5   0   3        1.84        1.61      1.02 o 
  -3   0   3     1924.22     2019.50     52.99 o 
  -1   0   3      165.38      109.58      2.39 o 
   1   0   3      284.27      261.93      2.87 o 
   3   0   3      429.50      477.22      6.94 o 
   5   0   3      107.63      112.40      2.34 o 
   7   0   3       20.41       21.33      2.18 o 
  -7   1   3        0.76        1.21      1.17 o 
  -6   1   3       39.85       41.12      1.46 o 
  -5   1   3      307.13      324.39      3.98 o 
  -4   1   3       15.31       16.77      0.60 o 
  -3   1   3      810.13      820.83      6.49 o 
  -2   1   3       79.21       63.39      0.68 o 
  -1   1   3     4895.70     4905.76     69.27 o 
   0   1   3     1899.16     1861.29     23.34 o 
   1   1   3     7071.51     7500.40     87.12 o 
   2   1   3        1.84        2.83      0.23 o 
   3   1   3        3.36        4.71      0.54 o 
   4   1   3       69.95       74.90      1.34 o 
   5   1   3      261.05      272.59      3.02 o 
   6   1   3       15.58       15.81      1.06 o 
   7   1   3        7.91        5.41      1.24 o 
  -7   2   3        2.92        3.84      1.57 o 
  -6   2   3       79.40       78.48      3.34 o 
  -5   2   3      104.83      100.38      1.90 o 
  -4   2   3      137.20      141.39      1.69 o 
  -3   2   3      692.21      712.74      6.32 o 
  -2   2   3      113.17      104.02      1.38 o 
  -1   2   3     1007.39      913.06     10.03 o 
   0   2   3     6365.53     6844.17     63.77 o 
   1   2   3     5882.16     6303.07     57.98 o 
   2   2   3       45.06       40.83      0.74 o 
   3   2   3      900.88      912.32      8.06 o 
   4   2   3       30.95       31.50      0.94 o 
   5   2   3        4.63        4.18      1.01 o 
   6   2   3        9.51       11.65      0.94 o 
   7   2   3       51.60       62.68      2.64 o 
  -7   3   3        5.13        6.93      2.41 o 
  -6   3   3        9.82        6.40      1.23 o 
  -5   3   3        6.57        6.38      0.71 o 
  -4   3   3       32.15       31.20      1.14 o 
  -3   3   3       11.55       14.74      0.96 o 
  -2   3   3        8.83        8.27      0.75 o 
  -1   3   3     2330.96     2351.41     21.49 o 
   0   3   3     1054.55      922.34      7.21 o 
   1   3   3       61.52       53.59      0.79 o 
   2   3   3      200.63      189.83      1.68 o 
   3   3   3       94.68      107.60      1.64 o 
   4   3   3       16.53       17.65      0.79 o 
   5   3   3       48.00       53.80      1.95 o 
   6   3   3        2.68        1.97      0.87 o 
   7   3   3        0.72        0.64      1.14 o 
  -7   4   3        0.82        0.83      1.57 o 
  -6   4   3       21.16       18.59      3.72 o 
  -5   4   3       52.06       43.86      1.81 o 
  -4   4   3        7.40        8.84      0.95 o 
  -3   4   3       18.95       19.16      1.00 o 
  -2   4   3       37.52       40.62      1.19 o 
  -1   4   3       18.26       19.21      0.78 o 
   0   4   3      713.99      727.33      6.32 o 
   1   4   3     1149.95     1077.78      8.98 o 
   2   4   3       42.15       46.63      0.77 o 
   3   4   3      192.06      190.81      2.04 o 
   4   4   3        7.09        7.74      0.90 o 
   5   4   3       32.02       30.23      1.64 o 
   6   4   3       31.14       30.47      1.69 o 
  -6   5   3        0.70        0.66      0.96 o 
  -5   5   3        3.55        2.41      1.00 o 
  -4   5   3        1.61        0.73      0.65 o 
  -3   5   3       25.12       24.78      1.20 o 
  -2   5   3        0.03        0.24      0.34 o 
  -1   5   3       15.62       15.63      0.74 o 
   0   5   3       48.06       57.75      1.33 o 
   1   5   3       73.35       70.54      1.05 o 
   2   5   3       11.07        7.83      0.56 o 
   3   5   3        0.17        0.38      0.29 o 
   4   5   3        2.18        0.69      0.53 o 
   5   5   3        0.62        1.09      0.84 o 
   6   5   3        0.22       -0.15      1.16 o 
  -6   6   3        8.87       -0.15      0.84 o 
  -5   6   3       11.75        9.64      2.19 o 
  -4   6   3       47.35       45.05      1.69 o 
  -3   6   3      156.48      150.04      2.62 o 
  -2   6   3      143.52      128.77      1.85 o 
  -1   6   3      231.29      237.16      2.86 o 
   0   6   3        0.08        0.64      0.53 o 
   1   6   3        6.76        7.76      0.78 o 
   2   6   3      137.30      140.22      1.94 o 
   3   6   3       10.00       10.46      0.76 o 
   4   6   3        1.44        1.33      0.48 o 
   5   6   3       48.67       39.84      3.75 o 
   6   6   3        1.16        2.87      1.89 o 
  -6   7   3        0.20       -0.32      1.16 o 
  -5   7   3       14.54       13.18      3.44 o 
  -4   7   3        0.05        0.00      0.49 o 
  -3   7   3       73.84       71.08      1.79 o 
  -2   7   3        0.27        0.55      0.62 o 
  -1   7   3        7.19        7.58      0.77 o 
   0   7   3       33.72       36.22      1.49 o 
   1   7   3      144.86      147.39      2.37 o 
   2   7   3        3.53        5.07      1.00 o 
   3   7   3       59.92       62.57      1.44 o 
   4   7   3       12.99       12.03      1.05 o 
   5   7   3        0.45       -1.39      2.14 o 
   6   7   3        0.02       -0.20      1.55 o 
  -5   8   3       30.37       33.55      2.96 o 
  -4   8   3        2.01        2.02      0.95 o 
  -3   8   3       34.77       32.77      1.50 o 
  -2   8   3       77.09       78.25      1.87 o 
  -1   8   3       76.40       79.45      1.79 o 
   0   8   3        5.48        5.67      0.89 o 
   1   8   3      112.78      115.35      2.52 o 
   2   8   3        1.34        0.79      0.74 o 
   3   8   3        2.29        1.77      0.64 o 
   4   8   3        8.62        4.66      2.04 o 
   5   8   3        1.81        0.93      1.87 o 
  -5   9   3        0.86        0.19      1.08 o 
  -4   9   3       28.55       32.33      2.70 o 
  -3   9   3        0.52        0.43      0.74 o 
  -2   9   3        2.16        1.54      0.87 o 
  -1   9   3       46.38       53.69      1.81 o 
   0   9   3       60.89       68.25      2.04 o 
   1   9   3        6.26        4.56      1.16 o 
   2   9   3        2.45        2.69      1.09 o 
   3   9   3       20.12       21.80      3.17 o 
   4   9   3        2.55        3.11      1.16 o 
  -4  10   3        4.82        4.58      1.39 o 
  -3  10   3        0.62        0.77      0.92 o 
  -2  10   3        0.45        1.46      1.05 o 
  -1  10   3       21.21       22.09      2.48 o 
   0  10   3        0.78        1.92      1.04 o 
   1  10   3        9.35       11.57      1.47 o 
   2  10   3        0.00        0.53      0.95 o 
   3  10   3        4.41        4.33      1.04 o 
   4  10   3        2.87        2.68      2.09 o 
  -3  11   3        0.84        0.66      1.05 o 
  -2  11   3        4.66        1.94      1.28 o 
  -1  11   3        0.30       -0.11      0.75 o 
   0  11   3       51.10       60.90      2.25 o 
   1  11   3        5.07        5.49      1.36 o 
   2  11   3       17.53       15.11      2.53 o 
   0  12   3        7.88        1.71      1.40 o 
  -6   0   4       10.34        9.87      1.92 o 
  -4   0   4        8.45        7.48      0.64 o 
  -2   0   4      585.92      546.42      8.15 o 
   0   0   4      521.51      520.91     10.12 o 
   2   0   4     1472.97     1398.17     65.06 o 
   4   0   4      130.88      113.29      1.96 o 
   6   0   4        6.97        4.99      2.12 o 
  -7   1   4        1.06        1.80      1.17 o 
  -6   1   4        4.13        1.98      0.63 o 
  -5   1   4       91.09       94.04      1.98 o 
  -4   1   4       59.05       68.24      1.32 o 
  -3   1   4       29.06       31.74      1.00 o 
  -2   1   4      559.03      558.24      5.30 o 
  -1   1   4      716.75      677.49     16.55 o 
   0   1   4     1400.15     1399.82     26.62 o 
   1   1   4      752.42      691.14     16.01 o 
   2   1   4       84.77       87.69      0.92 o 
   3   1   4      527.63      524.23      4.97 o 
   4   1   4      582.53      565.79      5.28 o 
   5   1   4        0.46        0.41      0.51 o 
   6   1   4        0.42        0.81      0.66 o 
   7   1   4        9.04        6.90      1.26 o 
  -7   2   4        8.29        5.13      2.83 o 
  -6   2   4        3.02        1.74      0.85 o 
  -5   2   4       24.37       22.10      1.25 o 
  -4   2   4       63.30       61.90      0.98 o 
  -3   2   4      187.53      171.29      1.59 o 
  -2   2   4      428.40      425.84      3.81 o 
  -1   2   4     2617.53     2795.45     60.69 o 
   0   2   4     2595.43     2631.08     23.54 o 
   1   2   4      723.90      646.84      6.33 o 
   2   2   4       88.03       81.63      0.86 o 
   3   2   4       29.96       34.30      0.64 o 
   4   2   4       44.46       42.82      1.00 o 
   5   2   4       27.39       28.08      1.22 o 
   6   2   4       24.36       25.12      1.16 o 
   7   2   4       16.13       18.01      5.57 o 
  -7   3   4        1.60        1.92      1.58 o 
  -6   3   4       12.70        6.22      4.93 o 
  -5   3   4        9.04        8.36      0.61 o 
  -4   3   4        3.51        1.99      0.38 o 
  -3   3   4       26.82       33.62      1.21 o 
  -2   3   4      270.90      241.24      2.31 o 
  -1   3   4       66.76       80.56      1.35 o 
   0   3   4       10.74       11.31      0.46 o 
   1   3   4      253.97      252.16      2.01 o 
   2   3   4        1.68        2.78      0.19 o 
   3   3   4      123.28      123.58      1.54 o 
   4   3   4        0.04        0.16      0.37 o 
   5   3   4       30.44       30.85      1.28 o 
   6   3   4        1.58        2.03      0.63 o 
   7   3   4        0.28       -0.39      1.09 o 
  -7   4   4        1.87        1.45      1.73 o 
  -6   4   4        3.46        2.38      1.20 o 
  -5   4   4       24.62       23.53      1.53 o 
  -4   4   4       47.39       46.07      1.62 o 
  -3   4   4      122.32      121.67      2.00 o 
  -2   4   4      591.01      575.23      5.58 o 
  -1   4   4     1908.62     1869.41     17.39 o 
   0   4   4        0.23        1.18      0.37 o 
   1   4   4       70.16       65.37      0.85 o 
   2   4   4      265.43      282.42      2.41 o 
   3   4   4       20.19       16.49      0.57 o 
   4   4   4        0.59        0.85      0.39 o 
   5   4   4        3.39        3.19      0.61 o 
   6   4   4        0.42        0.23      0.86 o 
  -6   5   4       34.84       41.95      1.85 o 
  -5   5   4       18.84       16.58      1.33 o 
  -4   5   4       48.81       46.27      1.94 o 
  -3   5   4       60.34       57.08      1.17 o 
  -2   5   4       19.87       16.49      0.99 o 
  -1   5   4      287.03      284.43      3.08 o 
   0   5   4      321.86      333.38      3.28 o 
   1   5   4      639.72      593.40      5.29 o 
   2   5   4       48.84       48.31      0.92 o 
   3   5   4        0.00        0.39      0.30 o 
   4   5   4        2.82        1.99      0.63 o 
   5   5   4       64.58       60.40      4.56 o 
   6   5   4        9.55       11.45      2.29 o 
  -6   6   4       18.53       16.28      4.63 o 
  -5   6   4        8.42        7.60      1.42 o 
  -4   6   4       99.20      103.40      1.98 o 
  -3   6   4        9.69        8.65      1.08 o 
  -2   6   4        8.32        7.46      0.79 o 
  -1   6   4        7.29        9.04      0.80 o 
   0   6   4      218.34      237.02      2.84 o 
   1   6   4       92.96       87.10      1.52 o 
   2   6   4      119.62      118.18      1.62 o 
   3   6   4       42.66       43.72      1.16 o 
   4   6   4        0.52        0.25      0.39 o 
   5   6   4        5.64        4.77      2.13 o 
   6   6   4        2.20        2.27      1.88 o 
  -6   7   4        2.05        0.55      0.99 o 
  -5   7   4       18.68       18.29      4.82 o 
  -4   7   4       93.60       93.25      2.00 o 
  -3   7   4      105.66      103.19      2.13 o 
  -2   7   4      121.80      124.85      2.07 o 
  -1   7   4       18.30       19.90      1.03 o 
   0   7   4        1.55        1.30      0.65 o 
   1   7   4       77.27       72.93      1.61 o 
   2   7   4      109.52      109.71      1.98 o 
   3   7   4        1.00        0.91      0.66 o 
   4   7   4        6.43        5.86      1.35 o 
   5   7   4       10.24        8.23      3.28 o 
  -5   8   4       91.95      108.56      3.20 o 
  -4   8   4       44.59       42.90      2.16 o 
  -3   8   4        3.17        2.84      0.86 o 
  -2   8   4        0.07        0.04      0.59 o 
  -1   8   4        0.01       -0.01      0.38 o 
   0   8   4        1.49        1.39      0.83 o 
   1   8   4       81.54       80.81      2.36 o 
   2   8   4      180.10      188.75      3.52 o 
   3   8   4        3.50        4.51      1.06 o 
   4   8   4       20.29       18.06      3.96 o 
   5   8   4        0.47        0.66      2.16 o 
  -5   9   4        2.06        1.90      1.28 o 
  -4   9   4        4.92        2.46      1.00 o 
  -3   9   4        9.49        9.20      1.41 o 
  -2   9   4       14.65       12.99      1.82 o 
  -1   9   4       29.67       34.08      1.61 o 
   0   9   4       37.52       41.09      1.91 o 
   1   9   4        0.30        0.49      0.73 o 
   2   9   4        2.02        1.96      0.94 o 
   3   9   4       48.10       48.37      2.55 o 
   4   9   4        1.36        0.27      1.56 o 
  -4  10   4        0.34        0.73      0.94 o 
  -3  10   4        0.01        0.17      1.01 o 
  -2  10   4        8.30        4.82      1.59 o 
  -1  10   4        0.58        0.32      0.79 o 
   0  10   4        8.74       12.56      1.39 o 
   1  10   4        1.24        0.96      1.03 o 
   2  10   4        0.01       -0.24      0.99 o 
   3  10   4       19.21       18.02      2.94 o 
  -3  11   4        0.07        0.22      1.00 o 
  -2  11   4        3.09        1.09      1.20 o 
  -1  11   4        9.94        1.35      1.08 o 
   0  11   4       43.74       49.36      2.46 o 
   1  11   4       48.00       57.67      2.36 o 
   2  11   4        1.31        1.03      0.96 o 
  -7   0   5        3.54        4.28      1.99 o 
  -5   0   5       60.74       61.09      3.85 o 
  -3   0   5      983.77     1037.38     13.72 o 
  -1   0   5      219.05      177.31      2.63 o 
   1   0   5     1710.03     1777.98     22.66 o 
   3   0   5      948.66      956.84     13.53 o 
   5   0   5        0.26        0.39      0.82 o 
   7   0   5        5.07        5.12      1.68 o 
  -7   1   5       17.37       19.90      2.07 o 
  -6   1   5        4.18        5.04      1.63 o 
  -5   1   5      185.82      207.32      5.71 o 
  -4   1   5      234.42      235.92      3.25 o 
  -3   1   5       18.08       14.12      0.69 o 
  -2   1   5       21.61       22.39      0.95 o 
  -1   1   5       28.55       32.85      0.64 o 
   0   1   5      124.51      124.46      1.45 o 
   1   1   5     3605.64     3777.00     42.42 o 
   2   1   5       89.43       77.42      0.96 o 
   3   1   5       89.34       75.11      1.03 o 
   4   1   5       23.85       23.39      0.80 o 
   5   1   5      247.43      243.37      2.71 o 
   6   1   5        0.68        0.80      0.71 o 
   7   1   5       15.74       16.61      2.40 o 
  -7   2   5        0.80        1.25      1.57 o 
  -6   2   5        0.94        1.71      1.38 o 
  -5   2   5       19.13       22.55      1.25 o 
  -4   2   5       54.21       53.76      1.30 o 
  -3   2   5        0.12        1.54      1.29 o 
  -2   2   5      114.89       97.03      1.78 o 
  -1   2   5     1557.40     1545.68     25.51 o 
   0   2   5     1321.52     1171.39     10.00 o 
   1   2   5     1100.57     1009.66     20.84 o 
   2   2   5     1555.92     1529.37     17.98 o 
   3   2   5        1.06        0.74      0.24 o 
   4   2   5        0.74        0.68      0.44 o 
   5   2   5        4.33        4.54      0.67 o 
   6   2   5        0.00        0.06      0.33 o 
   7   2   5        4.70        0.55      1.10 o 
  -7   3   5        3.35        4.32      1.92 o 
  -6   3   5        6.79        5.80      2.34 o 
  -5   3   5        3.77        3.43      1.01 o 
  -4   3   5       57.94       60.29      1.44 o 
  -3   3   5       49.66       46.11      1.33 o 
  -2   3   5      373.83      355.67      4.65 o 
  -1   3   5       51.56       48.50      0.92 o 
   0   3   5        0.20        1.54      0.41 o 
   1   3   5      153.63      152.27      1.54 o 
   2   3   5      854.61      850.25     14.11 o 
   3   3   5        2.29        2.12      0.25 o 
   4   3   5        8.23        8.26      0.43 o 
   5   3   5        1.41        0.36      0.50 o 
   6   3   5       15.74       16.61      2.12 o 
   7   3   5       13.20       10.10      3.89 o 
  -7   4   5       19.25        8.57      6.56 o 
  -6   4   5       11.89        7.16      2.86 o 
  -5   4   5       15.44       15.72      1.31 o 
  -4   4   5       77.15       74.89      2.83 o 
  -3   4   5       48.51       44.73      1.03 o 
  -2   4   5       59.03       48.25      1.18 o 
  -1   4   5     1789.80     1821.86     18.91 o 
   0   4   5      400.24      403.41      3.43 o 
   1   4   5       89.70       81.05      1.22 o 
   2   4   5      160.63      162.64      1.58 o 
   3   4   5        1.11        0.96      0.25 o 
   4   4   5        0.30        0.19      0.26 o 
   5   4   5        9.97        8.75      0.81 o 
   6   4   5       10.05        9.59      1.89 o 
  -6   5   5        5.92        3.40      1.20 o 
  -5   5   5        1.67        1.13      0.80 o 
  -4   5   5        0.00        0.52      0.37 o 
  -3   5   5        1.06        1.19      0.61 o 
  -2   5   5      131.99      141.37      1.95 o 
  -1   5   5      350.77      363.16      3.81 o 
   0   5   5       98.26      101.35      1.52 o 
   1   5   5       92.31       89.14      1.43 o 
   2   5   5      191.31      204.12      2.05 o 
   3   5   5        6.82        6.24      0.45 o 
   4   5   5        1.20        0.86      0.31 o 
   5   5   5       13.92       11.04      2.73 o 
   6   5   5        0.33        1.14      1.92 o 
  -6   6   5        0.12       -0.02      0.75 o 
  -5   6   5        9.60        9.05      1.99 o 
  -4   6   5       35.29       36.68      1.17 o 
  -3   6   5      220.66      235.48      3.21 o 
  -2   6   5       26.32       24.45      1.14 o 
  -1   6   5       60.19       63.32      1.36 o 
   0   6   5       40.33       39.46      1.48 o 
   1   6   5       36.94       41.44      1.11 o 
   2   6   5      207.22      204.94      2.26 o 
   3   6   5       17.45       17.88      0.82 o 
   4   6   5       44.56       49.17      2.13 o 
   5   6   5        4.35        3.64      1.68 o 
   6   6   5        0.00       -0.72      1.58 o 
  -6   7   5        2.45        1.23      1.09 o 
  -5   7   5        0.57        0.80      1.07 o 
  -4   7   5        3.41        3.34      0.93 o 
  -3   7   5       13.93       12.34      1.36 o 
  -2   7   5       40.37       39.30      1.43 o 
  -1   7   5        2.10        2.37      0.78 o 
   0   7   5        5.76        6.69      1.05 o 
   1   7   5       17.62       19.94      1.09 o 
   2   7   5       40.22       44.30      1.23 o 
   3   7   5        1.78        1.47      0.52 o 
   4   7   5       22.77       22.17      1.96 o 
   5   7   5        1.84        1.43      1.57 o 
  -5   8   5        4.63        2.32      1.43 o 
  -4   8   5       17.08       20.43      1.37 o 
  -3   8   5        0.00        0.76      0.72 o 
  -2   8   5       13.89       15.16      1.17 o 
  -1   8   5        0.13       -0.02      0.65 o 
   0   8   5        0.09       -0.28      0.69 o 
   1   8   5       42.99       46.24      1.62 o 
   2   8   5       22.58       22.71      1.26 o 
   3   8   5        1.86        1.85      0.57 o 
   4   8   5       37.51       45.66      3.39 o 
   5   8   5        2.79        4.36      2.02 o 
  -4   9   5        0.79        0.69      0.92 o 
  -3   9   5        0.10        0.43      0.73 o 
  -2   9   5        0.47       -0.15      0.75 o 
  -1   9   5        6.05        5.59      1.15 o 
   0   9   5        1.72        2.00      0.95 o 
   1   9   5        0.26        0.23      0.61 o 
   2   9   5       47.71       46.64      1.58 o 
   3   9   5       23.47       27.66      5.00 o 
   4   9   5        5.00        2.55      1.88 o 
  -4  10   5        0.15        0.21      1.25 o 
  -3  10   5        4.65        1.63      1.07 o 
  -2  10   5       37.54       43.56      2.00 o 
  -1  10   5        0.03        0.22      0.82 o 
   0  10   5        1.82        2.15      0.98 o 
   1  10   5       14.10       14.79      1.55 o 
   2  10   5        3.55        2.58      1.26 o 
   3  10   5       17.43       15.34      7.12 o 
  -2  11   5        2.73        0.22      0.88 o 
  -1  11   5        0.00       -0.20      0.78 o 
   0  11   5        7.86        5.59      1.77 o 
   1  11   5       55.61       64.58      2.61 o 
   2  11   5        1.99        1.43      0.99 o 
  -6   0   6        0.05       -1.14      2.00 o 
  -4   0   6       95.46      112.00      4.28 o 
  -2   0   6       22.48       24.80      1.29 o 
   0   0   6      447.76      330.88      4.08 o 
   2   0   6      100.33      104.46      1.60 o 
   4   0   6      910.62      930.14     13.93 o 
   6   0   6       13.19       13.52      1.21 o 
  -7   1   6        1.45        1.48      1.65 o 
  -6   1   6       36.75       42.07      2.85 o 
  -5   1   6       95.78      100.89      4.13 o 
  -4   1   6       55.51       55.56      1.53 o 
  -3   1   6       34.52       43.35      1.12 o 
  -2   1   6      755.90      780.82      9.73 o 
  -1   1   6      171.72      161.12      1.93 o 
   0   1   6      262.58      222.94      2.07 o 
   1   1   6      782.52      787.90      9.37 o 
   2   1   6     1520.15     1554.17     25.18 o 
   3   1   6       12.10       14.14      0.54 o 
   4   1   6      106.55      109.29      1.70 o 
   5   1   6        0.23        0.50      0.48 o 
   6   1   6        0.04       -0.23      0.52 o 
   7   1   6        0.78       -0.11      0.91 o 
  -7   2   6        2.94        2.56      1.63 o 
  -6   2   6        4.69        3.65      1.86 o 
  -5   2   6       10.47       10.11      1.20 o 
  -4   2   6      173.09      170.16      2.52 o 
  -3   2   6       80.37       70.50      1.43 o 
  -2   2   6        0.39        0.79      0.56 o 
  -1   2   6      179.17      197.75      2.31 o 
   0   2   6      669.47      689.03      9.45 o 
   1   2   6        0.38        0.51      0.19 o 
   2   2   6      238.63      235.72      3.09 o 
   3   2   6      189.78      176.30      1.43 o 
   4   2   6      206.08      204.22      2.24 o 
   5   2   6        0.00        0.26      0.33 o 
   6   2   6       12.14       13.49      2.07 o 
   7   2   6        0.86        1.13      1.21 o 
  -7   3   6        5.18        2.93      2.16 o 
  -6   3   6        5.66        2.66      1.30 o 
  -5   3   6        0.27        0.50      0.67 o 
  -4   3   6      126.18      123.96      2.19 o 
  -3   3   6       51.08       52.70      1.27 o 
  -2   3   6      485.38      471.91      4.79 o 
  -1   3   6     1448.21     1470.04     13.24 o 
   0   3   6       13.25       10.53      0.65 o 
   1   3   6       26.75       28.72      0.47 o 
   2   3   6      869.94      898.09      9.42 o 
   3   3   6       43.81       43.64      1.47 o 
   4   3   6        0.27        0.22      0.31 o 
   5   3   6        9.51        8.16      0.64 o 
   6   3   6        9.49        9.81      1.56 o 
  -7   4   6        5.10        2.50      2.31 o 
  -6   4   6        1.50        0.04      0.71 o 
  -5   4   6       49.01       50.18      1.88 o 
  -4   4   6        0.42        0.72      0.67 o 
  -3   4   6        0.00        0.03      0.28 o 
  -2   4   6      289.90      273.96      3.13 o 
  -1   4   6      281.50      277.65      3.30 o 
   0   4   6      152.29      170.69      2.07 o 
   1   4   6     1559.72     1575.35     14.92 o 
   2   4   6      138.45      132.15      2.32 o 
   3   4   6       13.14       14.14      1.53 o 
   4   4   6       16.31       18.14      1.49 o 
   5   4   6        0.43        0.31      1.83 o 
   6   4   6        5.55        5.81      2.47 o 
  -6   5   6       24.56       31.82      1.95 o 
  -5   5   6        0.00        0.79      0.89 o 
  -4   5   6       32.86       33.73      1.91 o 
  -3   5   6      406.91      387.45      6.22 o 
  -2   5   6       22.35       22.29      0.92 o 
  -1   5   6      670.10      659.32      7.27 o 
   0   5   6      865.88      885.51      8.67 o 
   1   5   6       25.23       25.31      0.77 o 
   2   5   6       15.63       16.20      0.49 o 
   3   5   6       33.79       34.27      1.76 o 
   4   5   6       10.64       11.36      1.48 o 
   5   5   6        3.52        3.00      1.93 o 
   6   5   6       13.91       13.75      2.47 o 
  -6   6   6        4.70        2.73      1.46 o 
  -5   6   6        1.19        0.84      1.00 o 
  -4   6   6       59.87       62.45      3.28 o 
  -3   6   6        8.42        7.01      0.79 o 
  -2   6   6      204.76      198.48      3.14 o 
  -1   6   6       38.26       40.07      1.41 o 
   0   6   6       22.15       24.74      0.93 o 
   1   6   6        0.57        0.84      0.47 o 
   2   6   6       90.98       79.08      1.23 o 
   3   6   6        7.03        8.07      0.54 o 
   4   6   6        2.21        2.54      1.24 o 
   5   6   6       13.34       14.52      2.65 o 
   6   6   6        0.11        1.24      2.19 o 
  -6   7   6        4.68        2.23      1.67 o 
  -5   7   6       25.78       30.83      5.12 o 
  -4   7   6       39.12       41.91      3.09 o 
  -3   7   6       61.71       63.36      1.63 o 
  -2   7   6       12.55       13.70      1.15 o 
  -1   7   6        2.77        3.38      0.82 o 
   0   7   6      137.27      137.95      2.31 o 
   1   7   6       16.20       15.80      1.26 o 
   2   7   6       47.47       51.11      1.49 o 
   3   7   6       32.37       32.08      2.47 o 
   4   7   6       15.80       14.28      3.49 o 
   5   7   6        1.84        1.75      1.48 o 
  -5   8   6        0.68        1.14      1.35 o 
  -4   8   6        0.02        0.15      0.64 o 
  -3   8   6        0.04        0.10      0.60 o 
  -2   8   6        3.64        3.35      0.93 o 
  -1   8   6        5.23        5.12      0.91 o 
   0   8   6        1.55        1.97      0.88 o 
   1   8   6       14.51       17.32      1.32 o 
   2   8   6       24.16       29.39      1.15 o 
   3   8   6        1.96        1.99      0.76 o 
   4   8   6        3.37        2.37      1.57 o 
   5   8   6        7.42        6.34      2.29 o 
  -4   9   6        5.40        3.63      2.12 o 
  -3   9   6       27.96       32.15      1.67 o 
  -2   9   6        0.04       -0.20      0.76 o 
  -1   9   6        0.05        0.02      0.58 o 
   0   9   6        4.52        6.43      1.22 o 
   1   9   6        1.10        1.31      0.87 o 
   2   9   6        0.22        0.93      0.93 o 
   3   9   6        2.43        1.24      0.80 o 
   4   9   6        3.20        1.59      1.76 o 
  -4  10   6        0.01        0.17      1.10 o 
  -3  10   6        0.06       -0.03      0.75 o 
  -2  10   6        5.69        1.47      1.07 o 
  -1  10   6        9.83       10.03      1.26 o 
   0  10   6        0.64        0.49      0.88 o 
   1  10   6        5.96        5.47      1.47 o 
   2  10   6        3.31        2.91      1.07 o 
   3  10   6        0.40        0.40      1.68 o 
  -2  11   6        0.11        0.31      0.95 o 
  -1  11   6        0.68        0.37      1.09 o 
   0  11   6        0.47        0.34      0.83 o 
   1  11   6        0.91        0.51      1.02 o 
   2  11   6        0.16        0.76      1.11 o 
  -7   0   7       32.44       45.07      4.38 o 
  -5   0   7        0.32       -0.55      2.64 o 
  -3   0   7      417.34      447.03      5.11 o 
  -1   0   7      835.92      784.25     10.86 o 
   1   0   7     2387.62     2652.87     36.70 o 
   3   0   7      213.25      217.98      3.76 o 
   5   0   7        5.42        5.58      0.83 o 
  -7   1   7        1.99        3.01      2.24 o 
  -6   1   7        6.72        4.70      1.92 o 
  -5   1   7       49.53       43.70      2.67 o 
  -4   1   7        7.11        6.74      0.81 o 
  -3   1   7       78.04       86.37      1.45 o 
  -2   1   7      179.27      176.24      1.74 o 
  -1   1   7       72.01       82.25      1.25 o 
   0   1   7      104.68      101.74      1.26 o 
   1   1   7      352.31      325.56      2.57 o 
   2   1   7      122.98      119.94      1.15 o 
   3   1   7        8.42        8.56      0.37 o 
   4   1   7      146.56      142.03      2.49 o 
   5   1   7       11.36       12.05      0.67 o 
   6   1   7        0.17        0.07      0.41 o 
   7   1   7        0.65        0.41      1.35 o 
  -7   2   7        6.15        6.49      2.50 o 
  -6   2   7        4.47        1.95      2.06 o 
  -5   2   7        2.46        1.93      0.68 o 
  -4   2   7      247.54      239.90      5.75 o 
  -3   2   7       81.57       79.45      1.57 o 
  -2   2   7      355.77      355.33      4.07 o 
  -1   2   7       20.94       23.74      0.73 o 
   0   2   7      986.98      946.15      8.91 o 
   1   2   7      350.40      346.22      3.69 o 
   2   2   7      195.19      177.46      2.76 o 
   3   2   7       74.14       67.90      1.57 o 
   4   2   7       52.58       51.20      1.35 o 
   5   2   7        0.60        0.06      0.38 o 
   6   2   7       36.17       46.35      2.28 o 
  -7   3   7        0.64        0.76      1.57 o 
  -6   3   7       12.76        9.37      3.73 o 
  -5   3   7      182.45      183.17      4.56 o 
  -4   3   7       20.68       19.71      1.19 o 
  -3   3   7       30.36       31.47      1.07 o 
  -2   3   7      572.61      605.22      6.76 o 
  -1   3   7      651.62      715.85      6.10 o 
   0   3   7      294.70      297.15      2.99 o 
   1   3   7      476.50      479.30      4.13 o 
   2   3   7     1028.94     1011.21     12.21 o 
   3   3   7       16.82       15.27      1.28 o 
   4   3   7       73.92       71.93      2.26 o 
   5   3   7        9.07        8.64      1.65 o 
   6   3   7        0.42        0.91      1.36 o 
  -6   4   7       12.39        6.78      2.81 o 
  -5   4   7        0.69        0.60      0.83 o 
  -4   4   7      249.89      263.88      3.81 o 
  -3   4   7       18.68       16.35      0.56 o 
  -2   4   7      671.75      649.40      7.18 o 
  -1   4   7      265.95      243.27      2.72 o 
   0   4   7       53.11       46.81      1.06 o 
   1   4   7       25.66       22.92      0.87 o 
   2   4   7        4.35        2.45      0.90 o 
   3   4   7        5.33        5.47      1.17 o 
   4   4   7        0.00        0.08      0.68 o 
   5   4   7        0.18        0.24      1.03 o 
   6   4   7       18.05       26.23      2.68 o 
  -6   5   7       11.34        8.37      3.81 o 
  -5   5   7        0.64        1.26      0.99 o 
  -4   5   7        1.57        0.40      0.78 o 
  -3   5   7       30.15       28.88      1.49 o 
  -2   5   7       26.60       28.87      1.30 o 
  -1   5   7       13.38       13.32      1.02 o 
   0   5   7      121.93      121.82      1.85 o 
   1   5   7       28.98       30.54      0.92 o 
   2   5   7       63.74       68.06      1.12 o 
   3   5   7      144.88      153.28      3.02 o 
   4   5   7        0.18       -0.38      0.82 o 
   5   5   7        2.36        1.97      1.27 o 
   6   5   7        0.14       -0.70      1.96 o 
  -6   6   7        0.05       -0.02      0.89 o 
  -5   6   7       12.57       11.24      3.43 o 
  -4   6   7      149.09      155.35      3.55 o 
  -3   6   7        1.57        0.96      0.53 o 
  -2   6   7      126.22      122.00      2.37 o 
  -1   6   7        3.62        4.35      0.77 o 
   0   6   7       99.76       97.69      1.77 o 
   1   6   7       17.59       16.59      0.85 o 
   2   6   7      257.25      257.93      3.19 o 
   3   6   7        2.14        1.93      1.05 o 
   4   6   7       13.80       17.47      1.88 o 
   5   6   7        2.27        3.19      1.53 o 
  -5   7   7        2.29        1.21      1.03 o 
  -4   7   7        4.27        4.22      0.72 o 
  -3   7   7        0.01        0.37      0.73 o 
  -2   7   7        0.05       -0.08      0.62 o 
  -1   7   7        2.29        2.96      0.99 o 
   0   7   7       12.69       14.70      1.80 o 
   1   7   7      157.21      163.71      2.19 o 
   2   7   7        2.77        3.66      0.63 o 
   3   7   7       59.33       69.30      2.80 o 
   4   7   7        9.31        7.73      3.66 o 
   5   7   7        0.85        0.13      1.14 o 
  -5   8   7        0.67       -0.21      0.97 o 
  -4   8   7        3.33        2.81      0.90 o 
  -3   8   7       34.18       37.37      2.01 o 
  -2   8   7       10.92        9.26      1.58 o 
  -1   8   7        1.73        1.49      0.89 o 
   0   8   7       25.63       25.41      1.46 o 
   1   8   7        3.72        3.73      0.77 o 
   2   8   7       38.02       38.37      1.58 o 
   3   8   7      125.40      142.16      3.80 o 
   4   8   7        1.34        1.21      1.47 o 
   5   8   7        0.10        0.08      1.04 o 
  -4   9   7        0.72        1.04      1.38 o 
  -3   9   7        5.82        2.37      1.29 o 
  -2   9   7        7.13        4.67      1.65 o 
  -1   9   7       19.21       21.92      1.73 o 
   0   9   7       12.03       12.56      1.21 o 
   1   9   7        0.05        0.43      0.76 o 
   2   9   7        4.25        3.10      1.08 o 
   3   9   7       23.43       19.33      6.91 o 
   4   9   7        0.68       -0.56      1.55 o 
  -3  10   7        0.65        0.46      1.04 o 
  -2  10   7        2.62        1.97      1.48 o 
  -1  10   7        2.12        2.21      1.22 o 
   0  10   7        4.22        2.33      1.53 o 
   1  10   7        2.08        1.43      0.86 o 
   2  10   7        3.99        2.35      1.03 o 
   3  10   7        2.59        0.91      1.68 o 
  -2  11   7        1.07        1.15      1.49 o 
  -1  11   7        0.21        0.19      0.98 o 
   0  11   7        6.56        3.72      1.94 o 
   1  11   7        0.61        0.23      0.79 o 
   2  11   7        8.07       12.66      2.70 o 
  -6   0   8        5.86        6.01      2.89 o 
  -4   0   8        0.05       -0.08      1.15 o 
  -2   0   8        0.82        0.47      0.83 o 
   0   0   8      336.23      308.29      4.75 o 
   2   0   8      691.43      711.11     11.53 o 
   4   0   8      173.46      174.05      4.03 o 
   6   0   8        2.74        0.89      0.84 o 
  -7   1   8        0.23       -0.54      1.55 o 
  -6   1   8        0.29       -0.27      1.63 o 
  -5   1   8       26.66       30.82      3.44 o 
  -4   1   8       10.00       11.08      0.96 o 
  -3   1   8      243.38      253.91      3.31 o 
  -2   1   8      547.09      598.01      6.69 o 
  -1   1   8       26.32       34.04      1.13 o 
   0   1   8      113.39      112.62      1.50 o 
   1   1   8       18.74       20.84      0.68 o 
   2   1   8        7.54        7.60      0.34 o 
   3   1   8       20.02       20.81      0.91 o 
   4   1   8        9.13        9.99      0.69 o 
   5   1   8       20.33       18.91      0.87 o 
   6   1   8        2.59        0.89      0.97 o 
  -7   2   8        0.61        0.86      1.48 o 
  -6   2   8       10.42        5.17      3.59 o 
  -5   2   8        5.85        6.21      1.29 o 
  -4   2   8       58.28       59.91      1.84 o 
  -3   2   8        7.60        7.67      0.75 o 
  -2   2   8      143.96      149.55      2.44 o 
  -1   2   8      198.24      185.16      2.34 o 
   0   2   8       13.01       17.75      0.76 o 
   1   2   8      111.47      108.50      1.25 o 
   2   2   8      252.01      234.70      4.07 o 
   3   2   8       80.00       74.43      3.51 o 
   4   2   8       32.47       27.65      1.59 o 
   5   2   8        9.44        7.28      0.76 o 
   6   2   8        2.00        0.50      1.02 o 
  -7   3   8        0.30        1.35      1.60 o 
  -6   3   8        9.12        5.81      2.49 o 
  -5   3   8       58.41       61.28      1.86 o 
  -4   3   8      607.79      637.10      7.48 o 
  -3   3   8        1.65        1.42      0.67 o 
  -2   3   8       20.22       19.62      1.23 o 
  -1   3   8      337.55      334.97      7.31 o 
   0   3   8       47.24       37.99      0.89 o 
   1   3   8        4.31        3.97      0.36 o 
   2   3   8      378.09      361.55      6.05 o 
   3   3   8       15.14       16.09      1.30 o 
   4   3   8        3.59        2.65      0.97 o 
   5   3   8        2.15        0.10      1.26 o 
   6   3   8        5.73        5.04      1.94 o 
  -6   4   8        3.60        2.87      1.42 o 
  -5   4   8        2.93        1.91      0.94 o 
  -4   4   8       25.02       27.66      1.45 o 
  -3   4   8      354.11      357.53      4.30 o 
  -2   4   8        0.54        1.30      0.54 o 
  -1   4   8        1.81        1.00      0.41 o 
   0   4   8       16.84       13.88      0.63 o 
   1   4   8      202.80      208.67      3.37 o 
   2   4   8       50.86       52.80      1.56 o 
   3   4   8      165.82      170.61      3.38 o 
   4   4   8        1.13        0.93      1.09 o 
   5   4   8        0.42        1.27      1.36 o 
   6   4   8        0.81        1.55      1.85 o 
  -6   5   8        0.00        0.44      0.84 o 
  -5   5   8        2.89        1.01      0.98 o 
  -4   5   8      148.53      155.32      3.03 o 
  -3   5   8       34.46       30.23      1.39 o 
  -2   5   8      169.49      168.20      2.83 o 
  -1   5   8       76.21       74.31      1.38 o 
   0   5   8       31.97       30.75      0.98 o 
   1   5   8        0.06       -0.08      0.37 o 
   2   5   8      265.80      277.08      4.34 o 
   3   5   8       15.37       15.76      1.83 o 
   4   5   8        0.29        0.73      1.20 o 
   5   5   8        7.55        8.56      1.93 o 
   6   5   8        0.06       -0.25      1.30 o 
  -6   6   8        7.91        6.22      2.82 o 
  -5   6   8        6.92        5.64      1.86 o 
  -4   6   8       46.28       52.32      2.11 o 
  -3   6   8        2.35        2.41      0.65 o 
  -2   6   8       13.59       11.61      1.01 o 
  -1   6   8       23.77       23.36      1.63 o 
   0   6   8       15.17       14.65      1.07 o 
   1   6   8        9.79        9.39      1.12 o 
   2   6   8      436.77      456.65      7.66 o 
   3   6   8        3.59        3.52      1.20 o 
   4   6   8        1.39        0.94      1.06 o 
   5   6   8        1.76        3.55      1.58 o 
  -5   7   8        3.03        1.70      1.18 o 
  -4   7   8       43.70       40.17      2.87 o 
  -3   7   8        0.71        1.52      0.67 o 
  -2   7   8      125.30      115.38      2.76 o 
  -1   7   8       99.04       98.59      3.51 o 
   0   7   8       19.25       21.81      1.39 o 
   1   7   8       39.46       39.14      1.57 o 
   2   7   8      149.21      161.93      2.76 o 
   3   7   8        0.43        0.28      0.93 o 
   4   7   8        0.93        1.45      1.40 o 
   5   7   8        9.02        8.55      2.33 o 
  -5   8   8        1.33        0.50      1.03 o 
  -4   8   8        1.66        1.04      1.27 o 
  -3   8   8        7.29        7.25      1.33 o 
  -2   8   8        8.19        7.22      1.19 o 
  -1   8   8        0.08       -0.71      0.82 o 
   0   8   8        1.01        0.76      0.81 o 
   1   8   8        0.58        1.13      1.07 o 
   2   8   8        3.62        2.45      1.05 o 
   3   8   8        0.01       -0.54      1.38 o 
   4   8   8        0.10        0.12      1.08 o 
  -4   9   8        2.03        1.43      1.63 o 
  -3   9   8        3.88        1.99      1.38 o 
  -2   9   8        0.43        1.10      1.06 o 
  -1   9   8       35.85       35.87      2.67 o 
   0   9   8        0.40        1.26      1.13 o 
   1   9   8        1.20        0.51      0.88 o 
   2   9   8       28.96       28.59      2.03 o 
   3   9   8        0.28        0.64      1.47 o 
   4   9   8        8.45        6.07      2.66 o 
  -3  10   8        2.71        0.89      1.33 o 
  -2  10   8        2.02        2.42      1.36 o 
  -1  10   8        0.94        0.81      1.18 o 
   0  10   8        5.25        3.04      1.66 o 
   1  10   8       13.52       16.40      1.63 o 
   2  10   8        5.04        4.79      2.08 o 
   3  10   8        3.50        2.59      2.02 o 
  -2  11   8        1.99        1.90      1.42 o 
  -1  11   8        0.47        0.18      0.97 o 
   0  11   8        0.56        1.02      1.19 o 
   1  11   8        0.08        0.11      0.94 o 
  -7   0   9        0.14       -0.80      2.57 o 
  -5   0   9       12.18       14.97      3.10 o 
  -3   0   9        3.56        3.63      0.55 o 
  -1   0   9      283.06      262.82      6.51 o 
   1   0   9        2.33        3.90      0.48 o 
   3   0   9        0.01        0.32      0.38 o 
   5   0   9       50.01       52.40      2.85 o 
  -7   1   9        1.60        1.22      1.59 o 
  -6   1   9        0.26        0.29      1.54 o 
  -5   1   9       11.42        7.60      1.02 o 
  -4   1   9        0.02        0.19      0.41 o 
  -3   1   9        0.00        0.37      0.37 o 
  -2   1   9        7.94        7.65      0.79 o 
  -1   1   9        0.45        0.63      0.52 o 
   0   1   9      135.51      132.29      1.56 o 
   1   1   9        2.58        4.63      0.37 o 
   2   1   9        5.77        6.13      0.46 o 
   3   1   9       70.14       67.93      1.07 o 
   4   1   9        2.92        3.51      0.35 o 
   5   1   9       17.15       15.63      1.24 o 
   6   1   9        1.88        1.24      1.00 o 
  -7   2   9        1.95        1.34      1.62 o 
  -6   2   9        1.13        0.04      1.01 o 
  -5   2   9        9.46        9.57      0.96 o 
  -4   2   9        4.29        4.69      1.06 o 
  -3   2   9        2.26        3.09      1.07 o 
  -2   2   9      174.56      196.84      2.49 o 
  -1   2   9      137.89      155.13      2.08 o 
   0   2   9        3.40        5.63      0.66 o 
   1   2   9      328.35      317.58      4.41 o 
   2   2   9        8.27        8.55      0.82 o 
   3   2   9       19.81       20.27      1.32 o 
   4   2   9      107.89      109.90      2.94 o 
   5   2   9        0.04        0.05      0.92 o 
   6   2   9        0.62       -0.13      1.85 o 
  -7   3   9        0.13        0.21      1.31 o 
  -6   3   9        0.82       -0.12      0.77 o 
  -5   3   9       43.42       47.70      1.91 o 
  -4   3   9      518.30      543.59      7.11 o 
  -3   3   9      132.02      135.54      2.94 o 
  -2   3   9       28.98       28.51      0.90 o 
  -1   3   9        1.14        0.97      0.84 o 
   0   3   9        5.07        6.04      0.62 o 
   1   3   9      396.73      402.48      3.52 o 
   2   3   9      235.11      233.11      5.97 o 
   3   3   9      274.57      275.00      4.71 o 
   4   3   9      159.42      166.09      3.73 o 
   5   3   9       18.41       18.44      5.33 o 
   6   3   9        1.49        0.42      2.42 o 
  -6   4   9       12.21        7.11      3.25 o 
  -5   4   9        1.93        1.18      1.14 o 
  -4   4   9       13.61       13.11      1.48 o 
  -3   4   9        3.17        2.73      0.84 o 
  -2   4   9      133.74      139.33      2.43 o 
  -1   4   9       21.35       20.65      0.75 o 
   0   4   9       29.81       31.28      0.82 o 
   1   4   9        2.63        3.70      0.44 o 
   2   4   9       80.63       74.63      2.32 o 
   3   4   9       32.85       30.20      2.10 o 
   4   4   9        0.49        0.49      0.87 o 
   5   4   9       13.22       13.94      1.70 o 
   6   4   9        2.10        2.37      1.74 o 
  -6   5   9        3.31        1.18      1.18 o 
  -5   5   9       21.12       22.49      5.33 o 
  -4   5   9      128.50      133.79      2.74 o 
  -3   5   9      688.40      708.16      8.19 o 
  -2   5   9       15.45       15.69      0.92 o 
  -1   5   9        0.83        0.45      0.47 o 
   0   5   9        0.93        0.73      0.41 o 
   1   5   9      121.29      124.00      2.11 o 
   2   5   9       44.71       41.90      1.94 o 
   3   5   9      551.28      587.65      9.15 o 
   4   5   9       24.38       30.39      2.82 o 
   5   5   9        5.46        6.49      1.64 o 
   6   5   9        2.37        2.07      1.86 o 
  -6   6   9        8.85        6.81      3.04 o 
  -5   6   9        6.07        6.12      2.31 o 
  -4   6   9        0.02       -0.38      0.80 o 
  -3   6   9      153.63      149.99      2.95 o 
  -2   6   9      201.10      206.71      4.32 o 
  -1   6   9        5.39        7.07      1.12 o 
   0   6   9        8.94       10.26      0.87 o 
   1   6   9       31.58       32.95      1.52 o 
   2   6   9       77.74       89.38      3.08 o 
   3   6   9        0.06       -0.23      1.08 o 
   4   6   9        3.10        4.35      1.99 o 
   5   6   9        9.61       11.07      2.71 o 
  -5   7   9        0.01        0.17      1.06 o 
  -4   7   9       18.06       18.82      2.75 o 
  -3   7   9       30.84       31.25      1.63 o 
  -2   7   9        0.91        1.35      0.83 o 
  -1   7   9        2.12        1.49      0.89 o 
   0   7   9      269.60      277.84      4.40 o 
   1   7   9       34.08       36.45      1.64 o 
   2   7   9        6.44        5.24      0.58 o 
   3   7   9       24.76       24.79      2.66 o 
   4   7   9        0.45        0.03      1.11 o 
   5   7   9        0.03        0.30      1.32 o 
  -5   8   9        1.08        0.47      1.12 o 
  -4   8   9        0.10        0.21      0.88 o 
  -3   8   9       53.21       52.82      2.85 o 
  -2   8   9        0.64        0.97      0.96 o 
  -1   8   9       11.55       13.55      1.48 o 
   0   8   9        0.09        0.20      0.71 o 
   1   8   9        4.23        1.66      1.43 o 
   2   8   9        7.39        5.57      1.47 o 
   3   8   9        3.43        3.19      1.59 o 
   4   8   9        4.82        5.12      2.48 o 
  -4   9   9        1.99        2.99      1.81 o 
  -3   9   9        4.75        3.21      1.30 o 
  -2   9   9        6.83        5.29      1.16 o 
  -1   9   9        0.42        0.35      0.90 o 
   0   9   9       65.14       61.99      4.24 o 
   1   9   9        0.05        0.11      0.64 o 
   2   9   9        2.96        2.22      1.18 o 
   3   9   9        6.01        4.82      1.90 o 
  -3  10   9        0.28       -0.11      0.92 o 
  -2  10   9       11.66       10.36      2.01 o 
  -1  10   9        1.59        2.44      1.37 o 
   0  10   9        1.83        1.14      1.03 o 
   1  10   9        2.05        0.89      0.93 o 
   2  10   9       13.02       16.27      5.34 o 
  -1  11   9        0.11       -0.07      1.09 o 
   0  11   9        0.96        0.48      1.10 o 
   1  11   9        0.08       -0.24      0.93 o 
  -6   0  10        1.80        2.75      2.72 o 
  -4   0  10       11.41        9.30      1.04 o 
  -2   0  10     1302.54     1371.26     21.66 o 
   0   0  10      154.39      151.22      2.53 o 
   2   0  10       73.27       67.93      1.51 o 
   4   0  10       30.09       27.70      3.16 o 
  -7   1  10        2.06        1.98      1.78 o 
  -6   1  10        2.19        2.10      1.85 o 
  -5   1  10       82.48       89.12      3.81 o 
  -4   1  10        0.01        0.21      0.52 o 
  -3   1  10       38.56       35.81      1.68 o 
  -2   1  10       11.23       11.84      0.92 o 
  -1   1  10       16.38       17.56      0.89 o 
   0   1  10       35.10       33.58      0.86 o 
   1   1  10      410.79      387.92      3.81 o 
   2   1  10       67.08       73.59      1.00 o 
   3   1  10        4.09        3.81      0.33 o 
   4   1  10       61.65       59.73      1.63 o 
   5   1  10        0.01       -0.05      0.23 o 
  -7   2  10       10.69        4.89      4.05 o 
  -6   2  10        2.61        2.06      1.53 o 
  -5   2  10       23.55       28.66      1.82 o 
  -4   2  10        0.19        0.06      0.45 o 
  -3   2  10        6.69        9.57      1.23 o 
  -2   2  10        1.94        3.12      0.61 o 
  -1   2  10      572.23      565.45      5.85 o 
   0   2  10       15.69       17.73      1.01 o 
   1   2  10      183.82      173.54      2.83 o 
   2   2  10       55.48       59.44      1.52 o 
   3   2  10      237.83      242.19      4.47 o 
   4   2  10       40.27       47.71      1.97 o 
   5   2  10       11.38       15.94      1.56 o 
   6   2  10        4.41        2.52      2.74 o 
  -6   3  10        5.97        4.98      1.78 o 
  -5   3  10       30.55       32.24      2.17 o 
  -4   3  10       17.60       18.30      1.37 o 
  -3   3  10       79.45       81.17      2.43 o 
  -2   3  10        5.77        4.58      0.71 o 
  -1   3  10       14.49       18.09      0.87 o 
   0   3  10      134.98      135.49      1.88 o 
   1   3  10      329.39      322.16      3.16 o 
   2   3  10       20.20       18.14      1.36 o 
   3   3  10       88.45       89.33      3.02 o 
   4   3  10      136.24      144.12      4.46 o 
   5   3  10        7.04        9.93      2.44 o 
   6   3  10        1.74        2.96      3.20 o 
  -6   4  10        4.24        1.67      1.28 o 
  -5   4  10       47.41       49.08      2.07 o 
  -4   4  10       28.44       33.13      1.54 o 
  -3   4  10      190.76      199.88      3.83 o 
  -2   4  10       27.43       27.83      0.97 o 
  -1   4  10        2.04        1.34      0.49 o 
   0   4  10       35.20       36.65      0.91 o 
   1   4  10        8.46        8.14      0.47 o 
   2   4  10       70.47       68.77      2.12 o 
   3   4  10      950.39      977.10     20.65 o 
   4   4  10       16.47       15.52      1.86 o 
   5   4  10        1.74        1.60      1.26 o 
   6   4  10        1.03        2.59      2.35 o 
  -6   5  10        4.31        2.11      1.15 o 
  -5   5  10        0.09       -0.51      0.96 o 
  -4   5  10       34.75       35.89      1.82 o 
  -3   5  10      101.47       97.21      2.81 o 
  -2   5  10      283.84      286.69      4.76 o 
  -1   5  10        6.24        8.56      0.69 o 
   0   5  10       44.50       44.80      1.35 o 
   1   5  10      133.18      130.18      2.97 o 
   2   5  10        6.20        5.01      1.25 o 
   3   5  10       23.82       26.30      2.06 o 
   4   5  10       17.50       20.62      1.93 o 
   5   5  10       18.10       27.09      2.86 o 
  -6   6  10        8.70        5.38      2.43 o 
  -5   6  10        0.00        0.96      1.17 o 
  -4   6  10        6.68        4.79      1.16 o 
  -3   6  10        0.00       -0.36      0.84 o 
  -2   6  10      170.77      171.71      2.67 o 
  -1   6  10       36.86       30.76      1.12 o 
   0   6  10       46.05       45.16      1.24 o 
   1   6  10       21.64       22.25      1.17 o 
   2   6  10       48.35       53.25      2.16 o 
   3   6  10        5.29        5.49      1.53 o 
   4   6  10       60.10       63.14      3.30 o 
   5   6  10        9.82       11.74      2.27 o 
  -5   7  10        0.02        0.16      0.96 o 
  -4   7  10       24.18       26.20      1.79 o 
  -3   7  10       70.69       73.00      2.48 o 
  -2   7  10       23.61       24.93      1.49 o 
  -1   7  10        9.01        9.68      1.14 o 
   0   7  10        0.05        0.19      0.63 o 
   1   7  10       21.25       18.55      1.05 o 
   2   7  10       30.11       33.75      2.41 o 
   3   7  10        2.69        2.60      1.30 o 
   4   7  10        0.12        1.10      1.40 o 
   5   7  10        0.03        0.17      1.39 o 
  -5   8  10        0.07       -0.74      1.22 o 
  -4   8  10        0.28        0.27      1.01 o 
  -3   8  10        6.23        5.70      1.22 o 
  -2   8  10        1.22        0.75      1.09 o 
  -1   8  10       60.86       54.38      2.36 o 
   0   8  10        5.31        6.15      1.12 o 
   1   8  10        1.13        1.27      0.72 o 
   2   8  10        0.07       -0.10      0.30 o 
   3   8  10        0.15        0.67      1.61 o 
   4   8  10        1.24        1.32      1.62 o 
  -4   9  10        8.12        5.97      2.66 o 
  -3   9  10        0.09        1.09      0.89 o 
  -2   9  10        1.31        1.61      0.98 o 
  -1   9  10        3.57        3.82      1.25 o 
   0   9  10        6.41        4.75      2.25 o 
   1   9  10       14.18       14.38      3.78 o 
   2   9  10        0.10        0.82      1.59 o 
   3   9  10        1.17        1.51      1.50 o 
  -3  10  10        3.02        2.80      1.79 o 
  -2  10  10        1.42        1.33      1.08 o 
  -1  10  10        3.35        1.35      1.20 o 
   0  10  10        0.07       -0.10      0.80 o 
   1  10  10        3.33        1.82      1.51 o 
   2  10  10        1.45        2.31      2.13 o 
   0  11  10        0.56        2.28      1.71 o 
  -7   0  11        2.33        2.01      5.19 o 
  -5   0  11       13.37       15.56      3.47 o 
  -3   0  11       44.68       51.37      2.38 o 
  -1   0  11      336.18      352.69      6.03 o 
   1   0  11      179.74      174.96      6.43 o 
   3   0  11       18.87       23.17      1.15 o 
   5   0  11       23.39       24.54      2.07 o 
  -7   1  11        1.83        0.07      2.19 o 
  -6   1  11        1.84        2.09      1.93 o 
  -5   1  11        1.31        2.66      0.70 o 
  -4   1  11       85.17       87.60      1.98 o 
  -3   1  11      150.88      158.16      3.25 o 
  -2   1  11       65.40       71.63      2.02 o 
  -1   1  11       14.30       14.60      0.83 o 
   0   1  11       18.95       18.17      0.77 o 
   1   1  11      485.88      488.94      4.79 o 
   2   1  11       22.43       22.64      0.60 o 
   3   1  11       10.15        9.66      0.78 o 
   4   1  11        2.80        1.96      0.32 o 
   5   1  11        5.31        9.14      1.61 o 
  -6   2  11        0.61       -0.95      1.44 o 
  -5   2  11       52.23       53.09      4.21 o 
  -4   2  11        4.43        4.29      0.87 o 
  -3   2  11        5.44        5.41      1.36 o 
  -2   2  11        5.47        5.62      0.77 o 
  -1   2  11      131.95      145.37      2.17 o 
   0   2  11        4.45        5.40      0.67 o 
   1   2  11        1.39        1.30      0.38 o 
   2   2  11       68.69       67.26      1.87 o 
   3   2  11      176.92      175.80      3.65 o 
   4   2  11       31.26       34.54      2.24 o 
   5   2  11        3.90        3.68      1.20 o 
   6   2  11        3.13        2.51      2.63 o 
  -6   3  11        0.69        0.39      0.79 o 
  -5   3  11        1.75        0.97      0.78 o 
  -4   3  11       10.26       13.41      1.56 o 
  -3   3  11        6.08        5.22      1.43 o 
  -2   3  11       77.32       77.88      1.80 o 
  -1   3  11       13.35       15.44      1.05 o 
   0   3  11        5.82        8.47      0.69 o 
   1   3  11      193.14      187.93      3.43 o 
   2   3  11       80.96       84.68      3.12 o 
   3   3  11        0.79        0.89      0.84 o 
   4   3  11       12.89       17.67      1.60 o 
   5   3  11       15.38       17.26      4.69 o 
   6   3  11        1.54       -0.38      2.37 o 
  -6   4  11        1.20        0.88      1.39 o 
  -5   4  11       29.58       34.20      1.96 o 
  -4   4  11       24.00       23.58      1.73 o 
  -3   4  11        7.06        8.90      1.38 o 
  -2   4  11       33.87       32.70      1.03 o 
  -1   4  11        0.03        0.39      0.50 o 
   0   4  11      122.68      120.62      1.89 o 
   1   4  11      158.44      157.89      3.22 o 
   2   4  11      224.32      235.13      4.17 o 
   3   4  11       16.31       17.83      1.71 o 
   4   4  11        0.00       -0.03      0.75 o 
   5   4  11        0.35       -0.15      1.14 o 
  -6   5  11        0.03        0.43      0.96 o 
  -5   5  11        7.42        5.47      1.98 o 
  -4   5  11       15.99       19.14      1.96 o 
  -3   5  11      302.52      325.08      6.00 o 
  -2   5  11       20.66       25.44      2.34 o 
  -1   5  11       41.96       43.91      1.42 o 
   0   5  11       18.22       16.99      0.94 o 
   1   5  11        0.39        0.23      0.34 o 
   2   5  11      146.04      154.14      4.32 o 
   3   5  11       90.65       97.13      3.38 o 
   4   5  11        0.14        0.31      0.93 o 
   5   5  11        0.30        0.58      1.66 o 
  -5   6  11        8.08        7.42      1.54 o 
  -4   6  11        0.00        0.10      0.76 o 
  -3   6  11        1.23        3.21      1.29 o 
  -2   6  11       14.34       15.96      1.20 o 
  -1   6  11        9.99        8.13      0.99 o 
   0   6  11       13.27       12.89      0.86 o 
   1   6  11      136.52      145.04      2.49 o 
   2   6  11       14.59       14.79      1.57 o 
   3   6  11       18.61       22.30      2.10 o 
   4   6  11        0.25        0.78      1.26 o 
   5   6  11        1.17        1.34      1.62 o 
  -5   7  11        0.18        0.24      0.96 o 
  -4   7  11        0.57        0.31      0.86 o 
  -3   7  11       46.74       49.00      2.21 o 
  -2   7  11        2.95        2.55      0.82 o 
  -1   7  11       54.14       48.72      1.74 o 
   0   7  11        0.17       -0.29      0.50 o 
   1   7  11        0.64        0.51      0.59 o 
   2   7  11        0.03        0.03      0.70 o 
   3   7  11       18.00       21.78      2.32 o 
   4   7  11        2.37        0.16      1.15 o 
  -4   8  11        5.34        3.17      1.41 o 
  -3   8  11       28.18       30.60      1.78 o 
  -2   8  11       16.32       17.97      1.59 o 
  -1   8  11        0.03       -0.48      0.87 o 
   0   8  11        0.21       -0.02      0.73 o 
   1   8  11       16.38       14.55      1.14 o 
   2   8  11        7.90        6.21      1.69 o 
   3   8  11        1.73        1.98      1.58 o 
   4   8  11        0.73        0.71      1.70 o 
  -4   9  11        0.34        0.08      1.91 o 
  -3   9  11        2.38        1.68      1.22 o 
  -2   9  11        7.67        9.82      1.60 o 
  -1   9  11        3.38        4.88      1.28 o 
   0   9  11        0.63        0.00      0.66 o 
   1   9  11        2.72        1.63      0.79 o 
   2   9  11        0.27        1.03      1.31 o 
   3   9  11        0.71        0.11      1.11 o 
  -2  10  11        0.56       -0.02      0.95 o 
  -1  10  11        1.82        1.69      1.22 o 
   0  10  11        0.05        0.52      0.96 o 
   1  10  11        0.18        1.23      1.84 o 
   2  10  11        0.05        1.02      1.98 o 
  -6   0  12        9.89       14.47      6.71 o 
  -4   0  12       83.01       91.12      3.67 o 
  -2   0  12        0.37        1.41      1.19 o 
   0   0  12       40.58       44.37      1.68 o 
   2   0  12       97.72       93.83      1.71 o 
   4   0  12        1.91        1.14      0.91 o 
  -6   1  12       21.78       29.20      5.32 o 
  -5   1  12        3.22        2.56      0.66 o 
  -4   1  12       12.21       10.36      1.13 o 
  -3   1  12        0.46        0.27      0.36 o 
  -2   1  12      544.85      600.88      7.31 o 
  -1   1  12       14.32       17.94      1.09 o 
   0   1  12        3.09        2.55      0.53 o 
   1   1  12       76.34       71.75      1.27 o 
   2   1  12       61.45       62.86      1.20 o 
   3   1  12       11.14       10.60      0.85 o 
   4   1  12       50.82       53.92      3.47 o 
   5   1  12        1.33        0.69      1.09 o 
  -6   2  12        0.00       -0.41      2.67 o 
  -5   2  12       11.06       12.46      2.09 o 
  -4   2  12      105.04      102.10      2.55 o 
  -3   2  12      135.88      141.07      3.60 o 
  -2   2  12        0.07        0.08      0.39 o 
  -1   2  12      117.12      121.98      2.09 o 
   0   2  12      222.59      226.25      2.54 o 
   1   2  12       34.71       33.96      0.74 o 
   2   2  12       19.63       19.81      1.12 o 
   3   2  12        5.23        7.39      1.03 o 
   4   2  12        9.31        8.37      1.62 o 
   5   2  12        1.25        1.06      0.98 o 
  -6   3  12        0.91       -0.10      1.31 o 
  -5   3  12        0.31        0.65      0.73 o 
  -4   3  12       11.75       13.07      1.25 o 
  -3   3  12      198.89      213.12      4.38 o 
  -2   3  12      131.65      133.89      2.53 o 
  -1   3  12        2.58        4.42      0.86 o 
   0   3  12        0.02        0.34      0.49 o 
   1   3  12       43.87       43.72      0.84 o 
   2   3  12       35.13       34.46      2.00 o 
   3   3  12        0.01        1.14      0.84 o 
   4   3  12       19.78       20.42      1.94 o 
   5   3  12        4.46        4.75      1.49 o 
  -6   4  12        4.63        1.88      1.45 o 
  -5   4  12        1.35        0.79      0.89 o 
  -4   4  12       25.27       31.30      1.59 o 
  -3   4  12      102.23      108.22      3.00 o 
  -2   4  12       85.79       84.57      1.87 o 
  -1   4  12       52.94       56.15      1.31 o 
   0   4  12      117.11      120.00      2.40 o 
   1   4  12       25.35       24.63      0.92 o 
   2   4  12      118.60      126.71      3.04 o 
   3   4  12        6.08        5.07      1.79 o 
   4   4  12       18.21       21.67      1.97 o 
   5   4  12       22.15       24.53      3.99 o 
  -6   5  12        3.77        3.23      1.59 o 
  -5   5  12        5.90        4.49      1.72 o 
  -4   5  12       35.55       41.25      2.40 o 
  -3   5  12        0.89        0.12      0.81 o 
  -2   5  12        1.89        1.79      0.68 o 
  -1   5  12        0.08        0.22      0.49 o 
   0   5  12       23.18       22.49      1.09 o 
   1   5  12      147.67      147.39      3.27 o 
   2   5  12       19.32       21.32      2.02 o 
   3   5  12       50.56       57.84      3.39 o 
   4   5  12        1.82        2.47      1.36 o 
   5   5  12        0.04        0.92      1.25 o 
  -5   6  12        7.28        4.88      1.87 o 
  -4   6  12        0.03       -0.66      0.91 o 
  -3   6  12        6.97       10.48      1.85 o 
  -2   6  12        0.56        1.36      0.94 o 
  -1   6  12        0.15       -0.43      0.71 o 
   0   6  12        0.25        0.29      0.46 o 
   1   6  12        2.91        2.19      0.53 o 
   2   6  12       67.80       75.05      2.86 o 
   3   6  12        3.10        4.20      2.04 o 
   4   6  12       40.50       44.63      2.75 o 
   5   6  12        0.02       -0.39      1.44 o 
  -5   7  12        7.65        6.01      2.49 o 
  -4   7  12       13.04       11.87      3.76 o 
  -3   7  12       95.16      103.52      3.14 o 
  -2   7  12        0.01       -0.03      0.62 o 
  -1   7  12        3.28        3.74      0.87 o 
   0   7  12       12.30       11.88      1.17 o 
   1   7  12        0.52        0.76      0.50 o 
   2   7  12        3.29        3.88      1.83 o 
   3   7  12       24.03       22.41      2.66 o 
   4   7  12        8.41        8.98      2.09 o 
  -4   8  12        0.03       -0.12      0.87 o 
  -3   8  12       20.40       17.97      5.09 o 
  -2   8  12       10.90        8.11      1.32 o 
  -1   8  12       16.69       16.13      1.29 o 
   0   8  12        7.77        4.02      1.51 o 
   1   8  12       24.70       22.02      2.25 o 
   2   8  12        0.73        0.86      1.46 o 
   3   8  12        0.09       -0.07      1.06 o 
  -3   9  12        2.16        0.94      1.31 o 
  -2   9  12        0.87        0.79      0.96 o 
  -1   9  12        2.12        2.58      1.12 o 
   0   9  12        7.18        5.71      1.58 o 
   1   9  12        0.34        0.26      0.57 o 
   2   9  12        0.00        1.07      1.35 o 
   3   9  12        5.77        5.90      2.95 o 
  -2  10  12        2.45        1.59      1.18 o 
  -1  10  12        5.03        3.72      1.25 o 
   0  10  12        0.28       -0.20      0.70 o 
   1  10  12        7.76        8.17      3.97 o 
  -5   0  13        5.70        3.32      4.96 o 
  -3   0  13       32.73       42.51      2.46 o 
  -1   0  13        4.20        3.71      1.59 o 
   1   0  13        0.72        0.42      0.58 o 
   3   0  13        7.02        6.15      0.72 o 
   5   0  13        6.91       16.27      4.08 o 
  -6   1  13        1.14        1.62      2.07 o 
  -5   1  13      228.92      271.88      6.74 o 
  -4   1  13       44.91       45.02      2.34 o 
  -3   1  13        3.99        4.57      0.67 o 
  -2   1  13        0.38        0.21      0.71 o 
  -1   1  13        0.81        1.12      0.64 o 
   0   1  13       42.90       46.19      1.46 o 
   1   1  13       91.53       90.32      1.60 o 
   2   1  13        6.01        7.85      0.62 o 
   3   1  13       15.45        9.80      0.85 o 
   4   1  13       17.83       16.76      2.00 o 
   5   1  13        3.03        3.13      2.11 o 
  -6   2  13        0.60        0.61      1.81 o 
  -5   2  13        0.01        0.22      0.87 o 
  -4   2  13        0.93        1.33      1.03 o 
  -3   2  13       68.64       75.68      2.89 o 
  -2   2  13       11.48       13.54      0.85 o 
  -1   2  13      196.55      198.50      3.36 o 
   0   2  13      230.29      241.14      2.82 o 
   1   2  13       76.04       72.53      1.21 o 
   2   2  13       19.04       19.00      0.91 o 
   3   2  13       11.16       11.22      1.32 o 
   4   2  13        3.52        5.76      1.23 o 
   5   2  13        9.32        8.46      1.43 o 
  -6   3  13        0.37        0.14      1.13 o 
  -5   3  13        5.00        2.89      1.24 o 
  -4   3  13       18.53       18.57      1.83 o 
  -3   3  13        0.52       -1.22      1.46 o 
  -2   3  13      247.15      260.94      3.63 o 
  -1   3  13      105.81      113.60      2.07 o 
   0   3  13      121.19      120.69      2.10 o 
   1   3  13        0.45        0.40      0.50 o 
   2   3  13        0.49       -0.26      0.80 o 
   3   3  13        1.60       -0.50      0.92 o 
   4   3  13       79.38       84.90      2.93 o 
   5   3  13        1.14        1.57      1.24 o 
  -6   4  13        0.42        0.50      1.58 o 
  -5   4  13        1.49        0.64      1.07 o 
  -4   4  13        7.19        6.70      1.40 o 
  -3   4  13       30.01       30.73      2.25 o 
  -2   4  13       94.92       93.10      2.28 o 
  -1   4  13        8.93        9.00      1.00 o 
   0   4  13      310.80      316.36      5.13 o 
   1   4  13      123.54      121.88      2.77 o 
   2   4  13       54.82       58.24      3.16 o 
   3   4  13       77.39       91.51      4.42 o 
   4   4  13       52.36       55.47      2.87 o 
   5   4  13        0.24       -0.18      1.08 o 
  -5   5  13        1.46        1.04      1.16 o 
  -4   5  13        0.16       -0.70      1.06 o 
  -3   5  13        3.32        4.80      1.40 o 
  -2   5  13       99.28      101.61      2.09 o 
  -1   5  13        2.53        1.88      0.86 o 
   0   5  13       51.67       44.38      1.59 o 
   1   5  13       15.65       16.08      0.94 o 
   2   5  13        2.36        3.24      1.28 o 
   3   5  13       14.16       15.41      5.41 o 
   4   5  13       28.37       35.13      2.97 o 
   5   5  13        0.36       -0.08      0.98 o 
  -5   6  13        0.17        0.58      1.00 o 
  -4   6  13        2.58        2.36      1.30 o 
  -3   6  13       77.56       83.78      3.36 o 
  -2   6  13        8.71       12.71      1.45 o 
  -1   6  13       48.63       48.06      1.64 o 
   0   6  13        1.13        1.10      0.87 o 
   1   6  13        2.61        1.51      0.64 o 
   2   6  13       49.47       53.24      3.42 o 
   3   6  13       84.06       93.03      4.29 o 
   4   6  13       24.36       28.41      3.18 o 
  -4   7  13        0.01       -0.12      0.92 o 
  -3   7  13        0.66        1.28      1.33 o 
  -2   7  13        8.84       11.39      1.92 o 
  -1   7  13        8.94       11.05      1.63 o 
   0   7  13        1.79        0.78      0.85 o 
   1   7  13        0.85        1.32      0.69 o 
   2   7  13        8.88       13.10      2.00 o 
   3   7  13       21.24       27.81      2.97 o 
   4   7  13        0.58        1.78      2.19 o 
  -4   8  13        0.03        0.06      0.99 o 
  -3   8  13       17.01       11.39      4.19 o 
  -2   8  13        7.70       10.42      1.59 o 
  -1   8  13        2.89        3.64      1.03 o 
   0   8  13       18.45       16.77      1.13 o 
   1   8  13        5.41        1.70      1.13 o 
   2   8  13        2.61        5.70      2.13 o 
   3   8  13        0.04        0.20      1.45 o 
  -3   9  13        3.93        2.46      1.35 o 
  -2   9  13        0.53        0.33      0.77 o 
  -1   9  13        6.35        5.74      1.44 o 
   0   9  13        2.73        1.75      0.99 o 
   1   9  13        0.26       -0.32      1.07 o 
   2   9  13       11.05       11.74      2.10 o 
  -1  10  13        0.84        0.41      1.42 o 
   0  10  13        0.34       -0.20      0.86 o 
  -6   0  14       21.47       23.90      4.97 o 
  -4   0  14       24.11       16.14      2.99 o 
  -2   0  14       10.59       15.81      2.02 o 
   0   0  14        4.19        4.87      1.10 o 
   2   0  14      315.73      299.53     14.12 o 
   4   0  14       16.28       13.19      3.25 o 
  -6   1  14        4.37        5.01      2.58 o 
  -5   1  14        0.33        0.45      1.35 o 
  -4   1  14       37.47       41.73      2.63 o 
  -3   1  14       82.52       78.95      2.69 o 
  -2   1  14       10.58       10.04      1.30 o 
  -1   1  14        0.01       -0.16      0.64 o 
   0   1  14       27.59       27.32      1.19 o 
   1   1  14        0.41        0.50      0.41 o 
   2   1  14       82.30       80.57      1.84 o 
   3   1  14       19.02       23.97      1.78 o 
   4   1  14       11.10       11.92      1.31 o 
   5   1  14        0.69        1.66      2.04 o 
  -6   2  14        9.34        7.34      6.64 o 
  -5   2  14        3.88        1.14      0.76 o 
  -4   2  14       19.03       17.21      1.27 o 
  -3   2  14       12.83       12.31      0.63 o 
  -2   2  14       28.10       30.10      1.42 o 
  -1   2  14        3.77        3.64      0.85 o 
   0   2  14       12.13       13.28      0.87 o 
   1   2  14       28.56       30.70      1.00 o 
   2   2  14       41.56       42.14      1.60 o 
   3   2  14       82.28       85.86      3.00 o 
   4   2  14       10.27       11.55      1.47 o 
   5   2  14        3.04        3.85      1.22 o 
  -6   3  14        2.60        0.39      1.42 o 
  -5   3  14        0.24        0.31      0.73 o 
  -4   3  14        5.79        6.25      1.19 o 
  -3   3  14        4.14        2.79      0.58 o 
  -2   3  14       95.23       96.63      2.32 o 
  -1   3  14       89.90       90.20      2.05 o 
   0   3  14      169.30      171.09      2.71 o 
   1   3  14        1.33        0.93      0.66 o 
   2   3  14        1.42        0.98      0.87 o 
   3   3  14       22.19       20.93      5.49 o 
   4   3  14       24.88       28.02      2.23 o 
   5   3  14        9.81        9.29      2.04 o 
  -5   4  14        0.30        0.29      0.90 o 
  -4   4  14       19.61       18.50      2.86 o 
  -3   4  14       27.47       27.64      2.17 o 
  -2   4  14      111.68      113.49      2.57 o 
  -1   4  14        8.16        6.85      0.92 o 
   0   4  14        0.28       -0.01      0.45 o 
   1   4  14       47.95       45.51      2.18 o 
   2   4  14        1.13        1.30      1.18 o 
   3   4  14        1.51        0.34      0.90 o 
   4   4  14       26.80       28.66      2.40 o 
   5   4  14        4.47        7.46      1.85 o 
  -5   5  14        1.86        1.70      1.15 o 
  -4   5  14        0.05       -0.37      0.87 o 
  -3   5  14       14.38       16.36      2.05 o 
  -2   5  14      108.17      118.56      2.96 o 
  -1   5  14        0.49        0.61      0.59 o 
   0   5  14       70.74       61.88      2.55 o 
   1   5  14       14.28       14.12      1.13 o 
   2   5  14       38.98       48.01      2.37 o 
   3   5  14       37.20       40.49      2.50 o 
   4   5  14        3.88        3.12      1.45 o 
  -5   6  14        3.87        3.06      1.45 o 
  -4   6  14        1.52        1.34      1.29 o 
  -3   6  14       17.25       19.02      2.28 o 
  -2   6  14       62.61       65.71      2.59 o 
  -1   6  14       30.08       30.93      1.68 o 
   0   6  14        0.05       -0.10      0.49 o 
   1   6  14       15.82       12.37      1.21 o 
   2   6  14        5.77        4.85      2.14 o 
   3   6  14       27.63       33.41      2.83 o 
   4   6  14       14.43       13.55      2.71 o 
  -4   7  14        5.22        4.80      1.88 o 
  -3   7  14        5.36        5.20      1.57 o 
  -2   7  14        0.00       -0.09      0.75 o 
  -1   7  14       10.72        9.25      1.87 o 
   0   7  14        1.00        0.47      0.67 o 
   1   7  14       10.91        6.74      1.86 o 
   2   7  14       24.57       27.82      6.65 o 
   3   7  14        1.19        0.89      1.40 o 
  -3   8  14        5.73        4.52      1.90 o 
  -2   8  14       17.14       15.37      2.02 o 
  -1   8  14        2.27        1.09      0.95 o 
   0   8  14        5.87        3.17      1.73 o 
   1   8  14       21.83       25.46      2.78 o 
   2   8  14        2.26        2.13      1.90 o 
   3   8  14        0.74        1.52      1.85 o 
  -2   9  14        0.17       -0.23      1.15 o 
  -1   9  14        1.19        0.22      0.97 o 
   0   9  14        1.24        0.85      0.90 o 
   1   9  14        0.50        1.63      1.73 o 
   2   9  14        0.76        1.81      1.92 o 
  -5   0  15       23.33       33.66      4.96 o 
  -3   0  15       70.94       81.66      3.46 o 
  -1   0  15        2.02        1.36      0.96 o 
   1   0  15       27.41       26.06      1.48 o 
   3   0  15       48.11       41.39      2.42 o 
   5   0  15        9.89       17.40      4.66 o 
  -6   1  15       12.39       15.78      4.06 o 
  -5   1  15       27.27       40.65      3.04 o 
  -4   1  15       11.55        9.81      2.16 o 
  -3   1  15        6.99        6.48      0.70 o 
  -2   1  15       32.13       34.30      2.12 o 
  -1   1  15       26.14       30.39      1.57 o 
   0   1  15        0.07        0.69      0.59 o 
   1   1  15        0.97        1.45      0.49 o 
   2   1  15       39.50       39.03      1.63 o 
   3   1  15        0.23        0.37      0.24 o 
   4   1  15        7.41        6.63      1.46 o 
   5   1  15        6.41        4.71      3.66 o 
  -6   2  15        0.02        0.95      2.09 o 
  -5   2  15        4.45        1.75      2.20 o 
  -4   2  15       21.90       22.65      3.56 o 
  -3   2  15       26.22       30.80      2.03 o 
  -2   2  15       21.37       23.32      1.57 o 
  -1   2  15      108.08      114.77      2.44 o 
   0   2  15       89.19       91.71      1.72 o 
   1   2  15        4.67        5.41      0.74 o 
   2   2  15        0.16        0.36      0.43 o 
   3   2  15       25.91       26.76      2.13 o 
   4   2  15        0.03        0.37      0.84 o 
   5   2  15       53.93       78.89      7.22 o 
  -6   3  15       11.27        7.82      4.08 o 
  -5   3  15        0.44       -0.43      1.04 o 
  -4   3  15        0.15        0.65      0.85 o 
  -3   3  15       21.10       21.32      1.74 o 
  -2   3  15        7.03        7.75      1.00 o 
  -1   3  15        0.01        0.00      0.53 o 
   0   3  15       37.49       39.72      1.59 o 
   1   3  15       37.37       34.97      1.91 o 
   2   3  15        1.27        1.57      1.07 o 
   3   3  15       10.45       11.27      2.99 o 
   4   3  15        3.92        5.13      1.25 o 
   5   3  15        2.11        2.12      1.40 o 
  -5   4  15        1.73        1.67      1.06 o 
  -4   4  15        0.14        0.14      0.70 o 
  -3   4  15       52.63       55.38      3.04 o 
  -2   4  15       15.94       16.23      1.26 o 
  -1   4  15       21.43       21.85      1.28 o 
   0   4  15       32.64       31.34      1.32 o 
   1   4  15        1.20        0.69      0.55 o 
   2   4  15       10.74        9.96      3.01 o 
   3   4  15        0.11       -0.43      0.92 o 
   4   4  15        6.89        6.69      1.48 o 
  -5   5  15        0.03        0.08      0.95 o 
  -4   5  15        0.34        0.31      0.85 o 
  -3   5  15        4.25        5.09      1.40 o 
  -2   5  15        0.20        0.40      0.58 o 
  -1   5  15       54.49       57.17      1.73 o 
   0   5  15       13.72       15.31      1.08 o 
   1   5  15        9.73        6.43      0.61 o 
   2   5  15        1.71        0.96      1.26 o 
   3   5  15        0.02        0.11      1.08 o 
   4   5  15        5.74        1.19      1.40 o 
  -4   6  15        0.35        0.73      1.11 o 
  -3   6  15       13.19       12.49      2.66 o 
  -2   6  15       38.97       41.83      2.61 o 
  -1   6  15        1.94        1.02      0.87 o 
   0   6  15        0.51        0.42      0.64 o 
   1   6  15       61.32       72.49      3.87 o 
   2   6  15       57.64       66.51      3.01 o 
   3   6  15        4.03        5.80      2.75 o 
   4   6  15        6.33        3.22      2.16 o 
  -4   7  15        1.41        0.58      1.28 o 
  -3   7  15       23.19       28.33      2.50 o 
  -2   7  15        0.48        1.25      1.07 o 
  -1   7  15        4.41        3.48      1.11 o 
   0   7  15        0.00        0.06      0.50 o 
   1   7  15        2.98        2.88      1.55 o 
   2   7  15        1.24        1.30      1.44 o 
   3   7  15       22.85       31.40      2.78 o 
  -3   8  15        1.06        1.25      1.49 o 
  -2   8  15        2.42        2.80      1.93 o 
  -1   8  15        4.49        3.97      1.37 o 
   0   8  15        0.24       -0.42      0.72 o 
   1   8  15        8.81        6.50      3.46 o 
   2   8  15       15.90       18.09      2.82 o 
  -2   9  15        0.50        0.62      1.32 o 
  -1   9  15        0.65        0.74      1.14 o 
   0   9  15        0.43        0.13      0.81 o 
   1   9  15        6.08        6.39      3.31 o 
  -6   0  16       34.70       45.92      6.33 o 
  -4   0  16       37.13       37.02      3.13 o 
  -2   0  16        7.45        6.06      1.56 o 
   0   0  16       25.15       28.10      1.63 o 
   2   0  16        2.72        0.64      0.86 o 
   4   0  16       32.49       44.62      5.41 o 
  -6   1  16        1.71        2.23      3.57 o 
  -5   1  16        3.83        0.16      1.36 o 
  -4   1  16        1.95        0.10      0.50 o 
  -3   1  16        0.00       -0.29      0.52 o 
  -2   1  16       23.58       26.09      1.31 o 
  -1   1  16       81.54       84.10      2.39 o 
   0   1  16       40.39       41.93      1.35 o 
   1   1  16       18.19       19.06      1.02 o 
   2   1  16       35.81       32.37      1.88 o 
   3   1  16        2.52        0.96      0.35 o 
   4   1  16       15.41       16.86      2.78 o 
   5   1  16        3.87        9.01      4.46 o 
  -5   2  16        0.00        0.05      1.42 o 
  -4   2  16        0.51       -0.15      1.06 o 
  -3   2  16        0.08        0.78      0.53 o 
  -2   2  16       22.06       24.86      1.78 o 
  -1   2  16      112.18      108.36      2.52 o 
   0   2  16       39.39       42.14      1.38 o 
   1   2  16       47.49       47.19      2.02 o 
   2   2  16        0.18        0.01      0.47 o 
   3   2  16        2.87        2.15      1.09 o 
   4   2  16        7.50        6.46      1.73 o 
   5   2  16       22.88       30.29      5.89 o 
  -5   3  16        8.46        6.13      2.34 o 
  -4   3  16       30.49       38.35      2.83 o 
  -3   3  16        0.20        0.28      0.59 o 
  -2   3  16       83.49       94.44      2.31 o 
  -1   3  16        5.50        4.98      1.07 o 
   0   3  16       93.98      102.92      3.14 o 
   1   3  16       43.11       46.88      3.05 o 
   2   3  16       18.90       22.58      1.86 o 
   3   3  16        1.51        0.88      1.16 o 
   4   3  16       12.17       15.31      2.67 o 
  -5   4  16        0.60        0.95      1.40 o 
  -4   4  16        1.37        0.19      0.76 o 
  -3   4  16        9.12        3.72      2.30 o 
  -2   4  16       12.00       13.03      1.41 o 
  -1   4  16        5.14        4.61      1.07 o 
   0   4  16        4.60        5.58      0.78 o 
   1   4  16        7.54        6.28      1.03 o 
   2   4  16        1.73        0.95      1.66 o 
   3   4  16        0.63       -0.17      0.82 o 
   4   4  16        3.66        2.30      1.49 o 
  -5   5  16        0.23        0.07      1.16 o 
  -4   5  16        1.66        1.02      1.01 o 
  -3   5  16        1.97        4.16      1.50 o 
  -2   5  16       10.50       10.70      1.76 o 
  -1   5  16        8.36        7.07      1.15 o 
   0   5  16        3.65        2.02      0.88 o 
   1   5  16        8.47        6.07      0.55 o 
   2   5  16        8.54        2.74      2.46 o 
   3   5  16        0.42       -0.01      0.67 o 
   4   5  16        1.66        0.95      1.82 o 
  -4   6  16        2.28        1.26      1.19 o 
  -3   6  16        4.45        4.49      1.49 o 
  -2   6  16       18.01       23.96      1.57 o 
  -1   6  16       14.40       16.68      2.75 o 
   0   6  16       29.26       31.29      3.24 o 
   1   6  16        2.60        2.23      0.70 o 
   2   6  16       15.76       16.06      6.01 o 
   3   6  16        4.30        2.60      1.62 o 
  -3   7  16        3.97        3.69      2.25 o 
  -2   7  16        1.19        1.94      1.20 o 
  -1   7  16       23.30       32.94      2.49 o 
   0   7  16        2.68        1.12      0.88 o 
   1   7  16        6.95        7.07      3.01 o 
   2   7  16       23.29       27.54      8.42 o 
   3   7  16        0.10       -0.11      1.40 o 
  -3   8  16        0.64        0.74      1.27 o 
  -2   8  16       29.45       41.69      3.43 o 
  -1   8  16        0.35       -0.25      0.72 o 
   0   8  16        0.15        0.01      0.70 o 
   1   8  16        3.11        1.60      2.00 o 
   2   8  16        3.83        2.84      2.41 o 
  -5   0  17        7.13        0.10      2.08 o 
  -3   0  17       11.75        4.21      4.42 o 
  -1   0  17      454.36      507.15      9.79 o 
   1   0  17       18.31       19.17      2.05 o 
   3   0  17        0.16        0.01      0.46 o 
  -5   1  17        1.72        0.11      1.23 o 
  -4   1  17        0.36       -0.43      1.21 o 
  -3   1  17       27.10       28.48      1.49 o 
  -2   1  17       56.38       59.49      1.87 o 
  -1   1  17        2.67        2.33      0.79 o 
   0   1  17        7.54        8.66      1.00 o 
   1   1  17       15.10       15.13      0.89 o 
   2   1  17        9.10        5.97      1.68 o 
   3   1  17       28.61       29.14      3.65 o 
   4   1  17       13.23       16.03      3.15 o 
  -5   2  17        1.13       -0.73      1.73 o 
  -4   2  17        1.89       -0.11      1.10 o 
  -3   2  17        0.40        0.33      0.74 o 
  -2   2  17       11.37       11.96      1.53 o 
  -1   2  17      238.84      262.19      4.68 o 
   0   2  17        8.82        9.56      0.96 o 
   1   2  17        0.02       -0.10      0.38 o 
   2   2  17        4.41        2.55      0.67 o 
   3   2  17        4.92        4.65      1.69 o 
   4   2  17        0.02        0.63      1.25 o 
  -5   3  17        0.25       -0.78      1.83 o 
  -4   3  17        0.01       -0.06      1.34 o 
  -3   3  17        3.11        2.67      1.36 o 
  -2   3  17        0.08       -0.66      0.73 o 
  -1   3  17       28.09       29.46      1.80 o 
   0   3  17       31.28       32.14      1.97 o 
   1   3  17        0.44        1.04      0.60 o 
   2   3  17        2.94        1.70      1.03 o 
   3   3  17        4.20        3.08      1.21 o 
   4   3  17        1.56        0.46      1.13 o 
  -5   4  17        3.61        2.40      1.47 o 
  -4   4  17        9.40        3.88      2.55 o 
  -3   4  17        6.71        4.91      1.89 o 
  -2   4  17       15.19       14.47      2.56 o 
  -1   4  17        3.32        2.60      1.01 o 
   0   4  17       15.97       14.83      1.04 o 
   1   4  17       16.17       14.00      1.14 o 
   2   4  17        5.93        5.62      1.94 o 
   3   4  17        0.25        0.02      0.82 o 
   4   4  17        6.06        7.32      2.41 o 
  -4   5  17        1.54        0.21      0.77 o 
  -3   5  17        1.66        1.78      1.25 o 
  -2   5  17        8.92        6.61      1.03 o 
  -1   5  17       13.78       14.42      2.06 o 
   0   5  17        1.82        1.13      0.70 o 
   1   5  17        0.05       -0.32      0.40 o 
   2   5  17        0.52        0.44      1.05 o 
   3   5  17        4.85        2.04      1.85 o 
  -4   6  17        3.11        2.26      1.34 o 
  -3   6  17        1.35        0.88      1.20 o 
  -2   6  17        0.49        0.67      0.82 o 
  -1   6  17        0.07        0.18      0.63 o 
   0   6  17       10.61       15.28      2.13 o 
   1   6  17        2.28        0.72      1.20 o 
   2   6  17        4.12        1.42      1.53 o 
   3   6  17        0.17        1.55      1.71 o 
  -3   7  17        4.51        5.71      1.98 o 
  -2   7  17       32.40       37.19      6.08 o 
  -1   7  17        3.29        1.57      1.11 o 
   0   7  17        1.13        0.43      0.63 o 
   1   7  17        0.89       -0.32      1.37 o 
   2   7  17        1.10        0.18      1.18 o 
  -2   8  17        5.30        4.12      1.52 o 
  -1   8  17        1.73        1.09      1.44 o 
   0   8  17        0.03        0.47      1.66 o 
   1   8  17       23.14       33.29      3.28 o 
  -4   0  18        9.11        0.62      2.04 o 
  -2   0  18        1.77        1.82      1.47 o 
   0   0  18      447.98      493.84     10.02 o 
   2   0  18        4.22        2.21      2.24 o 
   4   0  18        3.90        5.81      3.90 o 
  -5   1  18        3.70        0.20      1.52 o 
  -4   1  18        4.19        0.00      1.06 o 
  -3   1  18       10.30        5.23      2.42 o 
  -2   1  18       22.04       24.97      1.33 o 
  -1   1  18        3.74        4.32      1.13 o 
   0   1  18        5.56        5.94      1.03 o 
   1   1  18        0.00        0.03      0.37 o 
   2   1  18       24.47       19.41      0.92 o 
   3   1  18        1.75        0.21      1.01 o 
   4   1  18        0.11       -0.72      1.99 o 
  -5   2  18        1.34       -0.37      1.69 o 
  -4   2  18        0.01        0.14      1.50 o 
  -3   2  18       21.76       26.36      2.04 o 
  -2   2  18       16.54       19.52      1.61 o 
  -1   2  18       26.33       28.59      1.90 o 
   0   2  18       40.58       47.88      2.04 o 
   1   2  18       19.11       19.60      1.31 o 
   2   2  18        0.01       -0.01      0.44 o 
   3   2  18        8.58        2.94      2.03 o 
   4   2  18        0.00       -2.37      3.42 o 
  -5   3  18        0.44        0.01      1.10 o 
  -4   3  18        1.39       -0.07      1.30 o 
  -3   3  18        0.32        0.17      0.76 o 
  -2   3  18       10.56       12.05      1.23 o 
  -1   3  18       16.60       19.66      2.36 o 
   0   3  18       20.87       24.86      1.62 o 
   1   3  18       17.47       16.96      1.52 o 
   2   3  18        0.55        0.69      1.10 o 
   3   3  18        1.19        1.38      1.11 o 
   4   3  18        0.34       -0.19      1.05 o 
  -4   4  18        2.01        0.93      1.48 o 
  -3   4  18        4.93        3.20      3.34 o 
  -2   4  18        0.61        0.37      0.72 o 
  -1   4  18        3.84        3.25      1.44 o 
   0   4  18        0.97        0.60      0.67 o 
   1   4  18        7.57        6.79      1.23 o 
   2   4  18        0.26       -0.63      1.36 o 
   3   4  18       13.83       13.33      4.15 o 
  -4   5  18        0.12        0.36      1.21 o 
  -3   5  18        0.40        2.00      1.33 o 
  -2   5  18        0.96        0.19      0.63 o 
  -1   5  18        3.87        2.52      1.01 o 
   0   5  18        8.13        5.64      1.88 o 
   1   5  18        0.74        0.05      0.85 o 
   2   5  18        3.92       -0.08      0.92 o 
   3   5  18        0.09       -0.34      1.30 o 
  -3   6  18        4.15        2.09      1.53 o 
  -2   6  18        0.13        0.58      0.93 o 
  -1   6  18        0.10        0.03      0.52 o 
   0   6  18        2.52        1.13      0.85 o 
   1   6  18        1.08        0.14      1.14 o 
   2   6  18        2.70        1.40      1.45 o 
  -2   7  18        2.12        1.24      1.24 o 
  -1   7  18       30.63       36.24      3.79 o 
   0   7  18        2.00        1.42      1.69 o 
   1   7  18        8.92        3.00      2.42 o 
  -5   0  19        0.36        0.14      2.32 o 
  -3   0  19       12.38        0.00      1.58 o 
  -1   0  19       49.35       54.60      2.99 o 
   1   0  19        2.23        2.77      1.19 o 
   3   0  19        5.11        0.46      4.04 o 
  -5   1  19        0.09        0.14      1.54 o 
  -4   1  19        0.11        0.35      1.43 o 
  -3   1  19        5.90        1.99      1.30 o 
  -2   1  19       22.06       25.90      1.87 o 
  -1   1  19      197.11      230.90      3.83 o 
   0   1  19       56.55       61.69      1.79 o 
   1   1  19        0.03       -0.02      0.47 o 
   2   1  19        0.11        0.02      0.34 o 
   3   1  19        0.99        0.47      1.68 o 
  -4   2  19        7.54       -0.13      1.19 o 
  -3   2  19       24.64       22.46      7.62 o 
  -2   2  19        2.85        2.28      1.37 o 
  -1   2  19        8.14       11.44      1.32 o 
   0   2  19        6.50        7.60      1.08 o 
   1   2  19        4.37        2.65      0.78 o 
   2   2  19        0.00        0.07      0.84 o 
   3   2  19        5.15        1.91      1.55 o 
  -4   3  19        0.88        0.35      1.55 o 
  -3   3  19        0.68       -0.16      1.29 o 
  -2   3  19        5.90        7.84      1.90 o 
  -1   3  19        5.64        4.46      1.23 o 
   0   3  19        0.69        0.50      0.78 o 
   1   3  19        1.04        0.96      0.65 o 
   2   3  19        2.05        0.74      1.01 o 
   3   3  19        1.19        1.25      1.34 o 
  -4   4  19        0.05        0.27      1.30 o 
  -3   4  19        3.06        1.20      1.49 o 
  -2   4  19        3.63        2.53      1.07 o 
  -1   4  19        0.75        1.19      1.08 o 
   0   4  19        1.22        0.82      0.74 o 
   1   4  19        0.22        0.81      1.25 o 
   2   4  19        3.85        1.27      1.95 o 
   3   4  19        1.79        2.79      1.38 o 
  -3   5  19        0.63        0.12      1.07 o 
  -2   5  19        0.06        0.32      0.68 o 
  -1   5  19        0.74        0.56      0.77 o 
   0   5  19        6.04        0.79      0.93 o 
   1   5  19       16.74       20.82      2.13 o 
   2   5  19        7.37        0.12      1.00 o 
  -3   6  19        0.04        1.31      1.38 o 
  -2   6  19        2.46        2.93      1.42 o 
  -1   6  19        1.25        0.12      0.77 o 
   0   6  19        1.01        0.69      1.01 o 
   1   6  19        7.96        0.23      1.25 o 
   2   6  19        0.16        0.00      1.01 o 
  -1   7  19       13.92        9.37      4.17 o 
   0   7  19        1.24        1.45      1.69 o 
  -4   0  20        4.35        0.05      1.37 o 
  -2   0  20       38.53       42.89      3.08 o 
   0   0  20       15.09       15.51      2.17 o 
   2   0  20        1.94        1.26      0.95 o 
  -4   1  20        5.63        0.13      1.81 o 
  -3   1  20        0.00       -0.03      0.68 o 
  -2   1  20       10.02       11.68      1.77 o 
  -1   1  20       17.60       18.33      1.73 o 
   0   1  20       23.44       27.72      1.56 o 
   1   1  20        2.17        1.52      0.72 o 
   2   1  20        1.33        0.55      0.97 o 
   3   1  20        5.27        0.19      1.69 o 
  -4   2  20        3.31       -0.31      1.39 o 
  -3   2  20       14.06        7.58      5.20 o 
  -2   2  20        3.27        2.37      1.15 o 
  -1   2  20        1.90        2.49      1.24 o 
   0   2  20        0.59        1.05      0.92 o 
   1   2  20        2.63        1.55      0.75 o 
   2   2  20       17.13       17.91      5.28 o 
   3   2  20        2.33        0.67      1.15 o 
  -4   3  20        1.16       -0.49      1.49 o 
  -3   3  20        0.61        1.18      1.65 o 
  -2   3  20       14.21       10.25      3.56 o 
  -1   3  20        0.09        0.84      1.06 o 
   0   3  20        1.92        1.61      0.96 o 
   1   3  20        0.03       -0.09      0.65 o 
   2   3  20        4.52        1.43      1.22 o 
   3   3  20        1.67        0.02      0.81 o 
  -3   4  20        0.75        1.29      1.71 o 
  -2   4  20        0.47        1.66      1.11 o 
  -1   4  20        3.43        1.31      1.11 o 
   0   4  20       13.28       16.19      4.02 o 
   1   4  20        4.31        0.31      1.32 o 
   2   4  20        2.27       -0.10      1.13 o 
  -3   5  20        0.39        1.10      1.59 o 
  -2   5  20        2.71        3.41      1.29 o 
  -1   5  20        1.67        1.40      0.88 o 
   0   5  20        0.14        0.78      0.77 o 
   1   5  20        0.57        0.27      1.10 o 
   2   5  20        7.12        0.08      1.15 o 
  -2   6  20        2.74        3.72      1.49 o 
  -1   6  20        3.35        1.01      1.14 o 
   0   6  20        2.01        1.61      1.81 o 
   1   6  20        1.27       -0.05      1.07 o 
  -3   0  21        8.41        7.20      3.24 o 
  -1   0  21       14.79       14.49      2.17 o 
   1   0  21        1.67        1.66      1.16 o 
  -4   1  21        0.05       -0.06      1.33 o 
  -3   1  21        0.46        0.87      0.94 o 
  -2   1  21        6.93        9.27      1.35 o 
  -1   1  21       37.96       46.92      2.11 o 
   0   1  21       13.64       14.02      2.52 o 
   1   1  21       11.38        8.31      1.26 o 
   2   1  21        0.01       -0.22      0.75 o 
  -3   2  21        0.00        0.24      1.24 o 
  -2   2  21        1.32        0.74      0.97 o 
  -1   2  21        0.75        0.78      1.08 o 
   0   2  21       24.19       27.90      2.22 o 
   1   2  21       14.61       17.31      2.76 o 
   2   2  21        4.33        1.97      1.50 o 
  -3   3  21        0.33        2.66      2.05 o 
  -2   3  21        0.42        0.49      0.92 o 
  -1   3  21        5.30        4.03      1.21 o 
   0   3  21        0.00        0.67      1.11 o 
   1   3  21        4.55        1.52      1.26 o 
   2   3  21        6.36        6.08      2.52 o 
  -3   4  21        2.21        1.51      1.66 o 
  -2   4  21        0.04        0.47      0.88 o 
  -1   4  21        0.00        0.24      1.07 o 
   0   4  21        0.34        0.09      0.79 o 
   1   4  21       12.52        0.21      1.74 o 
  -2   5  21        2.46        2.35      1.53 o 
  -1   5  21        0.02        0.18      0.77 o 
   0   5  21        1.31        1.11      1.52 o 
   1   5  21        3.23        0.17      1.08 o 
  -2   0  22        4.51        6.37      2.13 o 
   0   0  22       18.13       22.32      2.22 o 
   2   0  22        0.28       -0.01      2.73 o 
  -3   1  22        1.11        1.90      1.86 o 
  -2   1  22        0.79        0.56      1.08 o 
  -1   1  22       16.62       18.84      1.62 o 
   0   1  22       32.92       40.78      2.14 o 
   1   1  22        9.61        7.88      1.57 o 
   2   1  22        1.34        0.52      1.33 o 
  -3   2  22        2.00        1.43      1.63 o 
  -2   2  22        6.73        9.53      1.51 o 
  -1   2  22       10.13       13.81      1.98 o 
   0   2  22        4.64        2.57      1.29 o 
   1   2  22        0.00        1.44      1.18 o 
   2   2  22        1.42        0.23      1.11 o 
  -2   3  22        5.92        4.61      1.47 o 
  -1   3  22        0.16        0.67      1.01 o 
   0   3  22        9.21        7.16      2.84 o 
   1   3  22        2.87        2.90      2.36 o 
  -2   4  22       14.58       18.54      4.31 o 
  -1   4  22        7.04        9.30      2.59 o 
   0   4  22        0.03        0.94      1.33 o 
  -1   0  23        5.31        3.12      1.60 o 
   1   0  23       23.37       24.49      2.24 o 
  -2   1  23        4.61        7.02      1.59 o 
  -1   1  23        0.06       -0.27      0.77 o 
   0   1  23        2.23        1.14      0.88 o 
   1   1  23       17.81       22.59      4.37 o 
  -2   2  23        3.62        4.85      2.02 o 
  -1   2  23        0.37        0.34      1.28 o 
   0   2  23        5.60        4.83      1.39 o 
  -1   3  23        0.43        0.47      1.12 o 
   0   3  23        0.18        0.27      0.95 o 
                                                 
